# Supplementary material for: Quantifying the shift of public export finance from fossil fuels to renewable energy
Source: Nat Commun. 2025 Jan 29;16:900. doi: 10.1038/s41467-025-55981-0 (PMC11779918; doi:10.1038/s41467-025-55981-0)
Supplement: Supplementary file 3 — Source Data [file 41467_2025_55981_MOESM3_ESM.xlsx]

## Sheet: Fig 1
Fig. 1A - Guarantees (USD2020 billion)
Year	Coal	Oil	Gas	Other Fossil	Wind	Solar	Other RETs	Nuclear	Grid
2013	0	8.3282	4.41074	4.08076	1.03334	0.0505719	0.732848	0	1.11164
2014	1.59002	6.48181	7.95217	1.11876	1.93841	0.0518637	1.11903	0	1.01274
2015	1.41643	5.91421	3.15343	1.71428	1.41218	0.516111	1.58379	0	0.278546
2016	2.37724	5.36906	11.5999	1.64983	1.81003	0	0.389337	0.11107	1.33202
2017	5.03162	8.97069	6.48631	0.320664	1.66129	0.0663184	0.191638	0	0.986983
2018	0.954988	7.68667	7.83898	0.185863	5.20399	0.157735	0.607381	0	2.56798
2019	0.865132	10.3162	8.80359	0.135532	3.37765	0.295703	0.563972	0	0.59663
2020	3.46013	2.02833	10.9789	0	5.66941	0.81687	0.2107	0	2.01462
2021	0.0102963	2.89817	2.5811	0	4.11524	1.06645	1.46014	0	0.850084
2022	0	5.93748	1.47154	0.0700498	4.69897	0.321552	2.67329	0.0196858	3.50744
2023	1.41566	5.88116	3.88537	0.260126	5.71221	1.12804	3.0483	0	1.60116
Fig. 1B - Direct lending (USD2020 billion)
Year	Coal	Oil	Gas	Other Fossil	Wind	Solar	Other RETs	Nuclear	Grid
2013	0	5.44808	4.32172	1.50899	0.0516385	0	0.519029	0	0.803673
2014	1.42087	2.27669	8.15394	0.710775	0.0708096	0	1.86803	0	0.411028
2015	1.20661	3.51054	1.17798	0	0	0.220574	0.255626	0	0
2016	2.62578	4.70194	4.05653	2.26992	0.425753	0.074406	0.0808761	2.69587	0.965132
2017	5.2484	2.5864	1.55217	0.149932	0.433376	0.335762	0.20906	0	0.303327
2018	3.1745	5.4094	1.3448	0	1.33387	0.178823	0.356389	0	0.698792
2019	1.2391	2.00088	8.04623	0	0.281925	0.673963	1.35815	0	0
2020	1.936	1.493	10.3061	0	0.04921	1.02408	2.741	0.40892	0.212
2021	0.104109	2.10312	4.79129	0.0143269	1.00233	0.637377	0.625992	0	0.750025
2022	0	1.17177	1.88879	0	0.885232	0.254447	0.23209	0	2.92229
2023	0	1.15082	1.15859	0.270744	3.47958	0.208008	0.74676	0	0.497905
Fig. 1C - Renewables share
	Total commitments (USD2020 billion)				Shares (%)
Year	Total energy lending	Total RET lending	Total energy guarantees	Total RET guarantees	RET share lending	RET share guarantees
2013	12.6531	0.570667	19.7481	1.81676	4.51009	9.19965
2014	14.9121	1.93884	21.2648	3.1093	13.0018	14.6218
2015	6.37132	0.4762	15.989	3.51208	7.47412	21.9656
2016	17.8962	0.581035	24.6385	2.19937	3.2467	8.92654
2017	10.8184	0.978198	23.7155	1.91924	9.04197	8.09277
2018	12.4966	1.86908	25.2036	5.96911	14.9567	23.6836
2019	13.6002	2.31404	24.9544	4.23732	17.0147	16.9803
2020	18.1703	3.81429	25.179	6.69698	20.9919	26.5975
2021	10.0286	2.2657	12.9815	6.64184	22.5925	51.1639
2022	7.35462	1.37177	18.7	7.69382	18.6518	41.1434
2023	7.51241	4.43435	22.932	9.88854	59.027	43.1211

## Sheet: Fig 2
Fig. 2 - Coal (USD2020 billion)
Period	Coal_upstream	Coal_midstream	Coal_downstream	Coal_power
Pre-Paris	0.118661	0	0	1.75931
Post-Paris	0.256852	0	0	5.12234
Pandemic	0.159107	0	0	2.59616
Post-Glasgow	0	0	0	0.707828
Fig. 2 - Oil (USD2020 billion)
Period	Oil_upstream	Oil_midstream	Oil_downstream	Oil_power
Pre-Paris	5.09257	1.61792	2.65717	1.28551
Post-Paris	3.23284	1.69048	6.83698	0
Pandemic	3.09734	0.612369	0.532495	0.0180901
Post-Glasgow	3.84155	0.0397685	3.18929	0
Fig. 2 - Gas (USD2020 billion)
Period	Gas_upstream	Gas_midstream	Gas_downstream	Gas_power
Pre-Paris	0.0800765	4.90442	0.747571	3.99126
Post-Paris	2.26392	6.38394	0.325564	3.45871
Pandemic	9.44054	3.65222	0	1.23596
Post-Glasgow	0.311823	2.48675	0.415799	0.98777
Fig. 2 - Renewables (USD2020 billion)
Period	Offshore wind	Onshore wind	Solar	Hydro	Other RETs
Pre-Paris	0.203462	0.265011	0.279707	0.80001	2.25976
Post-Paris	2.08681	1.31148	0.445678	0.475961	0.696916
Pandemic	3.81404	1.60405	1.77239	1.68303	0.835885
Post-Glasgow	5.07933	1.48816	0.956021	1.06894	3.10178

## Sheet: Fig 3
Fig. 3A (Pre-Paris, USD2020 billion)
Country	Total energy commitment (within period)	Average annual commitment (fossil)	Average annual commitment (RET)	Average annual commitment (grid)
E3F	19.4025	3.654	2.32504	0.488455
Non-E3F	71.536	21.645	1.48291	0.71742
Fig. 3A (Post-Paris, USD2020 billion)
Country	Total energy commitment (within period)	Average annual commitment (fossil)	Average annual commitment (RET)	Average annual commitment (grid)
E3F	50.5635	8.15373	3.18009	1.30706
Non-E3F	102.76	22.5958	1.83675	0.555657
Fig. 3A (Pandemic, USD2020 billion)
Country	Total energy commitment (within period)	Average annual commitment (fossil)	Average annual commitment (RET)	Average annual commitment (grid)
E3F	22.6184	4.36568	5.8468	1.09672
Non-E3F	43.741	16.9868	3.8626	0.816642
Fig. 3A (Post-Glasgow, USD2020 billion)
Country	Total energy commitment (within period)	Average annual commitment (fossil)	Average annual commitment (RET)	Average annual commitment (grid)
E3F	26.6891	4.1988	7.08365	2.06212
Non-E3F	29.8099	8.08225	4.61059	2.20228
Fig. 3B (Japan, USD2020 billion)
Period	Total commitment (fossil)	Total commitment (RET)	Total commitment (grid)
Pre-Paris	27.3668	2.41823	1.12091
Post-Paris	30.6723	2.73918	0.844935
Pandemic	17.3087	2.55411	0.388782
Post-Glasgow	4.77187	5.50028	1.96045
Fig. 3B (Korea, USD2020 billion)
Period	Total commitment (fossil)	Total commitment (RET)	Total commitment (grid)
Pre-Paris	19.2149	0.217603	0.712617
Post-Paris	25.9997	0.607667	0.309809
Pandemic	5.18694	0.336259	0.933265
Post-Glasgow	7.43255	0.927238	2.12245
Fig. 3B (China + other non-OECD, USD2020 billion)
Period	Total commitment (fossil)	Total commitment (RET)	Total commitment (grid)
Pre-Paris	3.37782	1.2433	0.318738
Post-Paris	25.3803	3.03998	1.06788
Pandemic	6.02452	3.80622	0.311238
Post-Glasgow	2.44599	0.45925	0.246482
Fig. 3B (Other OECD non-E3F, USD2020 billion)
Period	Total commitment (fossil)	Total commitment (RET)	Total commitment (grid)
Pre-Paris	14.9755	0.569588	0
Post-Paris	8.331	0.960192	0
Pandemic	5.45344	1.02862	0
Post-Glasgow	1.51407	2.33441	0.0751703
Fig. 3C (Italy, USD2020 billion)
Period	Total commitment (fossil)	Total commitment (RET)	Total commitment (grid)
Pre-Paris	4.62393	0.598789	0.0388626
Post-Paris	10.5791	0	2.03266
Pandemic	3.56585	0.230072	0.48828
Post-Glasgow	7.98986	2.23383	1.191
Fig. 3C (Denmark, USD2020 billion)
Period	Total commitment (fossil)	Total commitment (RET)	Total commitment (grid)
Pre-Paris	0.55638	3.71488	0.761289
Post-Paris	0	8.82648	0.445502
Pandemic	0	3.44071	0
Post-Glasgow	0	6.08137	0.198002
Fig. 3C (Germany, USD2020 billion)
Period	Total commitment (fossil)	Total commitment (RET)	Total commitment (grid)
Pre-Paris	2.15895	1.45041	0
Post-Paris	8.22299	2.91241	0.39497
Pandemic	1.1215	1.10025	0.78008
Post-Glasgow	0.135678	3.06518	1.82482
Fig. 3C (All other E3F, USD2020 billion)
Period	Total commitment (fossil)	Total commitment (RET)	Total commitment (grid)
Pre-Paris	3.62275	1.21105	0.665213
Post-Paris	13.8128	0.98148	2.35511
Pandemic	4.04402	6.92256	0.925084
Post-Glasgow	0.272069	2.78692	0.91043

## Sheet: Fig 4
Reported means and medians: Boxplot Fig. 4A (USD2020 billion)				Reported means and medians: Boxplot Fig. 4A zoom-in (USD2020 million)				Reported means and medians: Boxplot Fig. 4B (Years)
Energy source	Mean	Median		Energy source	Mean	Median		Energy source	Mean	Median
Coal	0.602047	0.0989515		Coal	602.047	98.9515		Coal	11.6632	10
Oil	0.843064	0.491866		Oil	843.064	491.866		Oil	10.5386	11.25
Gas	1.03147	0.288891		Gas	1031.47	288.891		Gas	12.5618	12
Wind	0.490985	0.133473		Wind	490.985	133.473		Wind	13.8433	15
Solar	0.138822	0.0550954		Solar	138.822	55.0954		Solar	9.88533	6
Other RETs	0.286811	0.120857		Other RETs	286.811	120.857		Other RETs	13.1689	13
Grid	0.301136	0.113333		Grid	301.136	113.333		Grid	9.37038	9.5
Fig. 4 (A)				Fig. 4 (A zoom-in)				Fig. 4 (B)				Fig. 4 (C)				Fig. 4 (D)
# Deal	Energy source	Total deal volume (USD2020 billion)		# Deal	Energy source	Deal volume (USD2020 million)		# Tranche	Energy source	Tenor (Years)*		Energy source	Borrower type	Number of tranches (#)		Energy source	Financial instrument type	Number of tranches (#)
1	Gas	1.22208		1	Gas	1222.08		15	Gas	7.25		Coal	Special purpose vehicle	22		Coal	ECA-backed loans (via guarantees)	55
2	Gas	9.88774		2	Gas	9887.74		16	Gas	7.25		Coal	Other private	49		Coal	Other ECA instruments (e.g., loans)	30
3	Solar	0.0505719		3	Solar	50.5719		17	Gas	7.25		Coal	Public	25		Coal	Other public	5
4	Other RETs	0.809706		4	Other RETs	809.706		18	Gas	7.25		Oil	Special purpose vehicle	76		Coal	Other private	6
5	Wind	0.271635		5	Wind	271.635		37	Gas	12		Oil	Other private	177		Oil	ECA-backed loans (via guarantees)	174
6	Wind	0.036218		6	Wind	36.218		38	Gas	12		Oil	Public	83		Oil	Other ECA instruments (e.g., loans)	81
7	Wind	0.010721		7	Wind	10.721		39	Gas	12		Oil	Other	3		Oil	Other public	8
8	Oil	0.941002		8	Oil	941.002		638	Solar	7		Gas	Special purpose vehicle	185		Oil	Other private	76
9	Gas	1.11098		9	Gas	1110.98		639	Solar	7		Gas	Other private	179		Gas	ECA-backed loans (via guarantees)	174
10	Wind	0.245327		10	Wind	245.327		640	Solar	7		Gas	Public	57		Gas	Other ECA instruments (e.g., loans)	101
11	Wind	1.53988		11	Wind	1539.88		641	Solar	7		Wind	Unknown	1		Gas	Other public	53
12	Gas	0.154104		12	Gas	154.104		648	Other RETs	13.42		Wind	Special purpose vehicle	333		Gas	Other private	93
13	Gas	1.33944		13	Gas	1339.44		649	Other RETs	13.42		Wind	Other private	107		Wind	ECA-backed loans (via guarantees)	197
14	Gas	2.5497		14	Gas	2549.7		650	Other RETs	13.42		Wind	Public	4		Wind	Other ECA instruments (e.g., loans)	48
15	Oil	2.22196		15	Oil	2221.96		991	Wind	16		Solar	Special purpose vehicle	58		Wind	Other public	57
16	Oil	0.629549		16	Oil	629.549		994	Wind	16		Solar	Other private	58		Wind	Other private	143
17	Wind	0.151094		17	Wind	151.094		996	Wind	16		Solar	Public	19		Solar	ECA-backed loans (via guarantees)	40
18	Wind	0.0883231		18	Wind	88.3231		1009	Oil			Other RETs	Unknown	1		Solar	Other ECA instruments (e.g., loans)	53
19	Oil	0.333295		19	Oil	333.295		1010	Oil			Other RETs	Special purpose vehicle	53		Solar	Other public	18
20	Oil	0.0288855		20	Oil	28.8855		1086	Gas	7		Other RETs	Other private	70		Solar	Other private	24
21	Grid	0.0377734		21	Grid	37.7734		1087	Gas	5.17		Other RETs	Public	54		Other RETs	ECA-backed loans (via guarantees)	81
22	Oil	1.04116		22	Oil	1041.16		1103	Wind	16		Other RETs	Other	2		Other RETs	Other ECA instruments (e.g., loans)	53
23	Oil	0.55638		23	Oil	556.38		1116	Wind	14		Grid	Special purpose vehicle	32		Other RETs	Other public	19
24	Grid	0.441604		24	Grid	441.604		1117	Wind	14		Grid	Other private	35		Other RETs	Other private	27
25	Oil	0.555491		25	Oil	555.491		1118	Wind	3		Grid	Public	85		Grid	ECA-backed loans (via guarantees)	81
26	Oil	0.648814		26	Oil	648.814		1119	Wind	14						Grid	Other ECA instruments (e.g., loans)	42
27	Other RETs	0.120042		27	Other RETs	120.042		1120	Wind	3						Grid	Other public	5
28	Oil	1.66647		28	Oil	1666.47		1136	Gas	12						Grid	Other private	24
29	Other RETs	0.124763		29	Other RETs	124.763		1151	Gas	20
30	Wind	0.0118542		30	Wind	11.8542		1167	Gas	23
31	Oil	0.152249		31	Oil	152.249		1168	Gas	17
32	Wind	0.118586		32	Wind	118.586		1191	Oil	15
33	Gas	2.22196		33	Gas	2221.96		1192	Oil	15
34	Grid	0.178199		34	Grid	178.199		1193	Oil	15
35	Other RETs	0.286474		35	Other RETs	286.475		1194	Oil	15
36	Oil	1.53427		36	Oil	1534.27		1195	Oil	15
37	Oil	0.191843		37	Oil	191.843		1196	Oil	10
38	Oil	3.59569		38	Oil	3595.69		1211	Wind	12
39	Other RETs	1.2791		39	Other RETs	1279.1		1212	Wind
40	Solar	0.00393569		40	Solar	3.93569		1222	Oil	13
41	Solar	0.0140264		41	Solar	14.0264		1235	Oil	5
42	Solar	0.0339016		42	Solar	33.9016		1236	Grid	11
43	Gas	0.344404		43	Gas	344.404		1247	Oil	10
44	Oil	0.162577		44	Oil	162.577		1251	Grid	6
45	Coal	0.327974		45	Coal	327.974		1266	Oil	13.5
46	Oil	0.925815		46	Oil	925.815		1272	Oil	5
47	Wind	0.0704707		47	Wind	70.4707		1273	Oil	14.5
48	Wind	3.15181		48	Wind	3151.81		1274	Oil	14.5
49	Grid	0.280965		49	Grid	280.965		1328	Oil	13
50	Oil	0.941002		50	Oil	941.002		1329	Oil	13
51	Grid	0.238228		51	Grid	238.228		1330	Oil	10
52	Oil	0.366624		52	Oil	366.624		1419	Other RETs	13
53	Wind	0.0127363		53	Wind	12.7363		1420	Oil	10
54	Wind	0.2312		54	Wind	231.2		1452	Oil	13
55	Wind	0.00896463		55	Wind	8.96463		1482	Wind	16
56	Gas	8.10643		56	Gas	8106.43		1484	Oil	7
57	Other RETs	0.183312		57	Other RETs	183.312		1485	Wind	16
58	Oil	0.267191		58	Oil	267.191		1491	Gas	13
59	Oil	0.202199		59	Oil	202.199		1492	Gas	10
60	Grid	0.422173		60	Grid	422.173		1532	Grid	3
61	Grid	0.0730137		61	Grid	73.0137		1552	Grid
62	Oil	0.0218649		62	Oil	21.8649		1554	Gas	7.25
63	Oil	0.710611		63	Oil	710.611		1555	Gas	7.25
64	Oil	2.18649		64	Oil	2186.49		1556	Gas	8
65	Oil	1.63987		65	Oil	1639.87		1557	Gas	10
66	Coal	0.163222		66	Coal	163.222		1568	Other RETs	14
67	Wind	0.471026		67	Wind	471.026		1569	Other RETs	15
68	Gas	0.521042		68	Gas	521.042		1641	Oil	23
69	Grid	0.015218		69	Grid	15.218		1642	Oil	23
70	Grid	0.369736		70	Grid	369.736		1643	Oil	23
71	Grid	0.675477		71	Grid	675.477		1658	Gas	18
72	Oil	3.33295		72	Oil	3332.95		1703	Oil	3.5
73	Other RETs	0.0999884		73	Other RETs	99.9884		1711	Oil	18
74	Other RETs	0.0555491		74	Other RETs	55.5491		1724	Other RETs	20
75	Other RETs	0.0555491		75	Other RETs	55.5491		1725	Other RETs	20
76	Gas	0		76	Gas	0		1726	Other RETs	20
77	Other RETs	0.0303923		77	Other RETs	30.3923		1727	Other RETs	20
78	Other RETs	0.109325		78	Other RETs	109.325		1731	Solar	4.42
79	Oil	0.0799164		79	Oil	79.9164		1732	Solar	4.42
80	Wind	0.342186		80	Wind	342.186		1733	Solar	4.42
81	Oil	1.20257		81	Oil	1202.57		1747	Gas	12
82	Grid	0.010692		82	Grid	10.692		1748	Gas	12
83	Grid	0.00524759		83	Grid	5.24759		1771	Oil	9
84	Other RETs	0.00540064		84	Other RETs	5.40064		1777	Coal	13
85	Oil	0.546624		85	Oil	546.624		1795	Oil	7.33
86	Gas	3.06109		86	Gas	3061.09		1799	Wind	18
87	Gas	5.97569		87	Gas	5975.69		1830	Wind	18
88	Oil	0.546624		88	Oil	546.624		1831	Wind	8
89	Wind	0.0135891		89	Wind	13.5891		1832	Wind	18
90	Wind	0.0572206		90	Wind	57.2206		1833	Wind	18
91	Oil	0.515892		91	Oil	515.892		1834	Wind	17
92	Gas	1.3119		92	Gas	1311.9		1893	Grid	13
93	Gas	1.09325		93	Gas	1093.25		1920	Oil	10
94	Grid	0.101716		94	Grid	101.716		1922	Grid	14
95	Grid	0.135029		95	Grid	135.029		1923	Grid	14
96	Gas	1.46058		96	Gas	1460.58		1925	Oil	7
97	Oil	0.308842		97	Oil	308.842		1935	Wind	6.5
98	Coal	0.994855		98	Coal	994.855		1939	Wind	12
99	Gas	0.289711		99	Gas	289.711		1947	Wind	3.5
100	Wind	0.0651794		100	Wind	65.1794		2006	Gas	16
101	Wind	0.0190444		101	Wind	19.0444		2007	Gas	16
102	Other RETs	0.177168		102	Other RETs	177.168		2008	Gas	16
103	Wind	0.311075		103	Wind	311.075		2009	Other RETs	14.5
104	Oil	0.0774238		104	Oil	77.4238		2010	Other RETs	14.5
105	Coal	2.38869		105	Coal	2388.69		2011	Other RETs	14.5
106	Grid	0.0406251		106	Grid	40.6251		2023	Gas	12
107	Grid	0.000349839		107	Grid	0.349839		2025	Oil	3
108	Other RETs	0.327974		108	Other RETs	327.974		2026	Oil	2.42
109	Oil	0.546624		109	Oil	546.624		2027	Grid	3
110	Gas	0		110	Gas	0		2030	Grid	1.5
111	Gas	0.143478		111	Gas	143.478		2036	Oil	18
112	Oil	0.33344		112	Oil	333.44		2037	Oil	18
113	Other RETs	0.0424727		113	Other RETs	42.4727		2038	Oil	18
114	Other RETs	0.156116		114	Other RETs	156.116		2039	Oil	18
115	Grid	0.000349839		115	Grid	0.349839		2050	Oil	5.5
116	Wind	0.030764		116	Wind	30.764		2057	Oil	10
117	Other RETs	0.0546624		117	Other RETs	54.6624		2058	Oil	12
118	Oil	0.588821		118	Oil	588.821		2076	Oil	6
119	Solar	0.140862		119	Solar	140.862		2077	Oil	8.5
120	Grid	0.209903		120	Grid	209.903		2078	Oil	6
121	Gas	0.450418		121	Gas	450.418		2079	Oil	14
122	Grid	0.0655948		122	Grid	65.5948		2080	Oil	5
123	Oil	0.0737942		123	Oil	73.7942		2081	Oil	12
124	Gas	0.827809		124	Gas	827.809		2082	Oil	12
125	Solar	0.0469649		125	Solar	46.9649		2083	Oil	12
126	Gas	0.0436781		126	Gas	43.6781		2084	Oil	12
127	Solar	0.0106793		127	Solar	10.6793		2102	Coal	8
128	Other RETs	0.104849		128	Other RETs	104.849		2103	Coal	15
129	Grid	0.0212931		129	Grid	21.2931		2140	Wind	17
130	Oil	0.0632786		130	Oil	63.2786		2176	Gas	17
131	Gas	0.225176		131	Gas	225.176		2177	Gas	17
132	Oil	0.163793		132	Oil	163.793		2178	Gas	17
133	Gas	0.136494		133	Gas	136.494		2179	Gas	7
134	Oil	7.82698		134	Oil	7826.98		2180	Gas	7
135	Other RETs	0.157438		135	Other RETs	157.438		2207	Oil	18
136	Wind	0.283645		136	Wind	283.645		2209	Oil	15
137	Oil	1.03735		137	Oil	1037.35		2210	Grid	6.33
138	Coal	0.745803		138	Coal	745.803		2211	Grid	6.33
139	Oil	0.122997		139	Oil	122.997		2212	Grid	9
140	Oil	1.52873		140	Oil	1528.73		2213	Grid	16
141	Gas	0.203431		141	Gas	203.431		2219	Grid	19.67
142	Gas	0.486519		142	Gas	486.519		2220	Grid	19.67
143	Gas	0.291551		143	Gas	291.551		2221	Grid	19.67
144	Wind	1.67012		144	Wind	1670.12		2223	Oil	6
145	Wind	0.121305		145	Wind	121.305		2224	Oil	6
146	Coal	0.69066		146	Coal	690.66		2235	Gas	20
147	Grid	0.0388626		147	Grid	38.8626		2238	Other RETs	12
148	Solar	0.0138569		148	Solar	13.8569		2239	Other RETs	9.5
149	Gas	0.240229		149	Gas	240.229		2242	Other RETs	8.5
150	Other RETs	0.365476		150	Other RETs	365.476		2243	Other RETs	8.5
151	Other RETs	0.119645		151	Other RETs	119.645		2244	Other RETs	8.5
152	Wind	0.0857182		152	Wind	85.7182		2245	Other RETs	8.5
153	Coal	0.562355		153	Coal	562.355		2248	Oil	12.42
154	Oil	1.69253		154	Oil	1692.53		2251	Gas	13
155	Oil	1.37804		155	Oil	1378.04		2252	Gas	8
156	Solar	0.0160517		156	Solar	16.0517		2253	Gas	1.5
157	Gas	1.43046		157	Gas	1430.46		2254	Gas	1.5
158	Coal	0.0949998		158	Coal	94.9998		2338	Other RETs	13.5
159	Oil	0.573275		159	Oil	573.275		2339	Other RETs	13.5
160	Gas	0.0609637		160	Gas	60.9637		2352	Other RETs	8
161	Other RETs	0.136494		161	Other RETs	136.494		2353	Other RETs	10
162	Other RETs	0.0742527		162	Other RETs	74.2527		2418	Oil	9
163	Coal	0.0280086		163	Coal	28.0086		2442	Wind	15
164	Gas	1.6216		164	Gas	1621.6		2443	Wind	15
165	Wind	0.142144		165	Wind	142.144		2505	Wind	15
166	Wind	0.355305		166	Wind	355.305		2511	Wind	17.08
167	Oil	1.05231		167	Oil	1052.31		2512	Wind	17.08
168	Other RETs	0.0782602		168	Other RETs	78.2602		2518	Oil	2
169	Oil	0.545976		169	Oil	545.976		2526	Oil	2
170	Other RETs	0.230948		170	Other RETs	230.948		2527	Oil	5
171	Oil	0.656394		171	Oil	656.394		2528	Oil	10
172	Oil	0.518677		172	Oil	518.677		2529	Oil	5
173	Oil	0.117931		173	Oil	117.931		2530	Oil	10
174	Gas	0.0207471		174	Gas	20.7471		2572	Grid	1.17
175	Gas	0.168674		175	Gas	168.674		2573	Grid	1.17
176	Gas	0.170345		176	Gas	170.344		2574	Other RETs	6
177	Gas	0.171993		177	Gas	171.993		2583	Oil	11.5
178	Grid	0.21839		178	Grid	218.39		2591	Gas	11
179	Wind	0.514178		179	Wind	514.178		2592	Gas	11
180	Wind	0.0191747		180	Wind	19.1747		2593	Gas	11
181	Wind	0.334137		181	Wind	334.137		2594	Gas	24
182	Oil	0.545976		182	Oil	545.976		2595	Gas	24
183	Other RETs	0.163793		183	Other RETs	163.793		2596	Gas
184	Solar	0.272988		184	Solar	272.988		2624	Gas	11
185	Other RETs	0.163793		185	Other RETs	163.793		2646	Oil	11.5
186	Other RETs	0.155931		186	Other RETs	155.931		2653	Wind	17
187	Oil	3.55855		187	Oil	3558.55		2654	Wind	16
188	Other RETs	0.160113		188	Other RETs	160.113		2685	Oil	12.5
189	Other RETs	0.182465		189	Other RETs	182.465		2716	Gas
190	Gas	0.292275		190	Gas	292.275		2717	Gas
191	Wind	0.0334683		191	Wind	33.4683		2718	Gas
192	Wind	0.0661941		192	Wind	66.1941		2720	Other RETs	19
193	Wind	0.0688585		193	Wind	68.8585		2722	Other RETs	19
194	Oil	0.310564		194	Oil	310.564		2723	Oil	7
195	Coal	0.193024		195	Coal	193.024		2726	Gas	16
196	Oil	0.21567		196	Oil	215.67		2727	Gas	16
197	Oil	0.970513		197	Oil	970.513		2728	Gas	16
198	Oil	4.18399		198	Oil	4183.99		2729	Gas	16
199	Gas	0.113227		199	Gas	113.227		2730	Gas	16
200	Gas	0.366638		200	Gas	366.638		2731	Gas	16
201	Other RETs	0.107835		201	Other RETs	107.835		2732	Gas	16
202	Gas	1.41434		202	Gas	1414.34		2736	Grid	12
203	Gas	0.20782		203	Gas	207.82		2737	Grid	12
204	Gas	1.44919		204	Gas	1449.19		2761	Gas	12
205	Oil	0.140509		205	Oil	140.509		2762	Gas	10
206	Other RETs	1.09325		206	Other RETs	1093.25		2814	Oil	12
207	Wind	0.512733		207	Wind	512.733		2826	Coal	16.25
208	Gas	0.238315		208	Gas	238.315		2827	Coal	16.25
209	Wind	0.189034		209	Wind	189.034		2844	Gas	14
210	Gas	4.03841		210	Gas	4038.41		2856	Wind	15
211	Oil	0.663658		211	Oil	663.658		2857	Wind	15
212	Other RETs	0.0385241		212	Other RETs	38.5241		2858	Coal	16.25
213	Oil	0.232923		213	Oil	232.923		2871	Wind	15
214	Wind	0.0146116		214	Wind	14.6116		2880	Other RETs	17
215	Oil	0.223218		215	Oil	223.218		2883	Wind	19
216	Oil	0.135548		216	Oil	135.548		2906	Oil	3.83
217	Grid	0.810874		217	Grid	810.874		2907	Oil	3.83
218	Coal	3.68903		218	Coal	3689.03		2908	Oil	5.67
219	Wind	0.524519		219	Wind	524.519		2909	Oil	5.83
220	Gas	1.6347		220	Gas	1634.7		2910	Wind	19
221	Other RETs	0.0539174		221	Other RETs	53.9174		2911	Wind	19
222	Gas	0.13943		222	Gas	139.43		2966	Oil	12
223	Oil	0.810917		223	Oil	810.917		2974	Coal	8
224	Oil	0.679359		224	Oil	679.359		2975	Coal	15
225	Gas	0.303026		225	Gas	303.026		2976	Coal	18
226	Grid	0.072465		226	Grid	72.465		2977	Coal	18
227	Coal	0.0269587		227	Coal	26.9587		2978	Coal	18
228	Wind	0.0197877		228	Wind	19.7877		2979	Coal	18
229	Grid	0.245777		229	Grid	245.777		2980	Coal	18
230	Coal	1.29402		230	Coal	1294.02		2981	Coal	18
231	Gas	0.381217		231	Gas	381.217		2988	Grid	6
232	Gas	0.617893		232	Gas	617.893		2989	Grid	6
233	Grid	0.816309		233	Grid	816.309		2992	Grid	3
234	Gas	0.24307		234	Gas	243.07		2993	Grid	3
235	Other RETs	0.187619		235	Other RETs	187.619		2997	Other RETs	11
236	Grid	0.0898264		236	Grid	89.8264		2998	Other RETs	9.5
237	Solar	0.101365		237	Solar	101.365		2999	Oil	12
238	Wind	0.0485256		238	Wind	48.5256		3012	Oil	13.5
239	Oil	0.0905812		239	Oil	90.5812		3015	Gas	5
240	Solar	0.235283		240	Solar	235.283		3022	Oil	13.5
241	Gas	0		241	Gas	0		3037	Gas
242	Other RETs	0.035909		242	Other RETs	35.909		3038	Gas
243	Oil	0.293602		243	Oil	293.602		3039	Gas
244	Gas	21.1046		244	Gas	21104.6		3053	Gas
245	Oil	0.224188		245	Oil	224.188		3055	Gas
246	Gas	0.0711817		246	Gas	71.1817		3090	Oil	6
247	Other RETs	0.159056		247	Other RETs	159.056		3091	Oil	12
248	Other RETs	0.154409		248	Other RETs	154.409		3099	Other RETs	5.5
249	Gas	0.799056		249	Gas	799.056		3107	Other RETs	17
250	Wind	0.993751		250	Wind	993.751		3108	Other RETs	14.5
251	Oil	1.45577		251	Oil	1455.77		3121	Grid	5
252	Wind	1.02042		252	Wind	1020.42		3124	Wind	8.25
253	Gas	0.506823		253	Gas	506.823		3170	Gas	24
254	Oil	0.205263		254	Oil	205.263		3171	Gas	6
255	Oil	0.098561		255	Oil	98.561		3179	Other RETs	5
256	Gas	0.316757		256	Gas	316.757		3182	Wind	17
257	Wind	0.000657792		257	Wind	0.657792		3193	Oil	7
258	Other RETs	0.00114305		258	Other RETs	1.14305		3194	Oil	7
259	Wind	0.000485256		259	Wind	0.485256		3195	Oil
260	Wind	0.000161752		260	Wind	0.161752		3211	Solar	18
261	Wind	0.000323504		261	Wind	0.323504		3212	Solar	18
262	Wind	0.000161752		262	Wind	0.161752		3294	Grid	13
263	Wind	0.10034		263	Wind	100.34		3295	Gas	6.17
264	Wind	0.0299996		264	Wind	29.9996		3297	Grid	13
265	Coal	0.0431339		265	Coal	43.1339		3414	Oil	5
266	Coal	0.00379578		266	Coal	3.79578		3439	Gas	12
267	Grid	0.0755922		267	Grid	75.5922		3440	Gas	12
268	Grid	0.161752		268	Grid	161.752		3441	Gas	12
269	Oil	0.105586		269	Oil	105.586		3442	Gas	7
270	Coal	3.54346		270	Coal	3543.46		3466	Solar	4.17
271	Gas	0.112116		271	Gas	112.116		3467	Gas	2.75
272	Grid	0		272	Grid	0		3472	Solar	4.58
273	Gas	0.334094		273	Gas	334.094		3489	Other RETs	16
274	Oil	0.232643		274	Oil	232.643		3513	Grid	1
275	Grid	0.0113658		275	Grid	11.3658		3524	Oil	14.25
276	Grid	0.0266568		276	Grid	26.6568		3554	Gas	12
277	Gas	0.390667		277	Gas	390.667		3564	Oil	10
278	Wind	0.000463689		278	Wind	0.463689		3565	Oil	6
279	Other RETs	0.464577		279	Other RETs	464.577		3599	Gas
280	Grid	0.507181		280	Grid	507.181		3600	Gas
281	Gas	0.194763		281	Gas	194.763		3601	Oil	16.5
282	Oil	0.564883		282	Oil	564.883		3602	Oil	16.5
283	Coal	1.67248		283	Coal	1672.48		3605	Other RETs	14.67
284	Oil	0.239679		284	Oil	239.679		3606	Wind	15.92
285	Gas	0.180921		285	Gas	180.921		3621	Oil	5
286	Wind	0.282193		286	Wind	282.193		3647	Coal
287	Wind	0.0618648		287	Wind	61.8648		3648	Coal
288	Coal	0.088692		288	Coal	88.692		3683	Oil	12
289	Wind	0.230652		289	Wind	230.652		3684	Oil	12
290	Solar	0.335762		290	Solar	335.762		3685	Oil	12
291	Wind	0.664219		291	Wind	664.219		3686	Oil	11.5
292	Oil	0.311531		292	Oil	311.531		3687	Oil	11.5
293	Grid	0.0283709		293	Grid	28.3709		3705	Gas
294	Gas	0.306198		294	Gas	306.198		3714	Gas	15
295	Grid	0.0458136		295	Grid	45.8136		3715	Gas	15
296	Coal	0.348433		296	Coal	348.433		3716	Gas	15
297	Gas	0		297	Gas	0		3730	Gas	12
298	Coal	0.00805619		298	Coal	8.05619		3767	Wind	14.5
299	Oil	7.16329		299	Oil	7163.29		3768	Wind	14.5
300	Coal	0.254504		300	Coal	254.504		3772	Wind	14.5
301	Solar	0.0709536		301	Solar	70.9536		3777	Coal	12
302	Coal	0.030831		302	Coal	30.831		3810	Grid	5.5
303	Gas	0.00798228		303	Gas	7.98228		3816	Solar	4.67
304	Gas	0.00829903		304	Gas	8.29903		3819	Oil	5
305	Oil	0.597615		305	Oil	597.615		3820	Oil	5
306	Wind	2.33731		306	Wind	2337.31		3830	Oil	16.5
307	Gas	0.211171		307	Gas	211.171		3839	Gas
308	Gas	0.0111604		308	Gas	11.1604		3843	Other RETs	19
309	Grid	0.089505		309	Grid	89.505		3844	Other RETs	10
310	Coal	0.445455		310	Coal	445.455		3853	Wind	20
311	Solar	0.691481		311	Solar	691.481		3862	Coal
312	Oil	1.26703		312	Oil	1267.03		3863	Coal
313	Oil	0.116144		313	Oil	116.144		3864	Oil	15
314	Oil	0.422343		314	Oil	422.343		3865	Oil	15
315	Wind	0.0174428		315	Wind	17.4428		3866	Oil	15
316	Coal	0.844685		316	Coal	844.685		3915	Wind	14.5
317	Gas	0.213653		317	Gas	213.653		3935	Gas
318	Coal	0.00337874		318	Coal	3.37874		3977	Oil	20
319	Coal	0.00362159		319	Coal	3.62159		3978	Oil	20
320	Gas	0.123535		320	Gas	123.535		4026	Solar
321	Grid	0.16577		321	Grid	165.77		4037	Gas	11.5
322	Grid	0.22173		322	Grid	221.73		4038	Gas	11.5
323	Wind	0.51737		323	Wind	517.37		4040	Coal
324	Wind	0.612619		324	Wind	612.619		4056	Coal
325	Grid	0.122374		325	Grid	122.374		4085	Oil	10
326	Coal	0.00219618		326	Coal	2.19618		4098	Gas	14
327	Coal	0.00353712		327	Coal	3.53712		4162	Other RETs	12
328	Coal	0.00349489		328	Coal	3.49489		4163	Other RETs	9.5
329	Coal	0.00349489		329	Coal	3.49489		4200	Other RETs	20
330	Coal	0.0024707		330	Coal	2.4707		4201	Other RETs	11
331	Coal	0.00341042		331	Coal	3.41042		4206	Coal	10
332	Coal	0.00341042		332	Coal	3.41042		4215	Gas	15
333	Coal	1.83508		333	Coal	1835.08		4216	Other RETs	13
334	Coal	0.771926		334	Coal	771.926		4219	Wind	11
335	Wind	0.0828848		335	Wind	82.8848		4221	Wind	15
336	Wind	0.337874		336	Wind	337.874		4236	Oil	12
337	Gas	0.202513		337	Gas	202.513		4237	Oil	12
338	Oil	0.0675748		338	Oil	67.5748		4254	Other RETs	15
339	Oil	2.11171		339	Oil	2111.71		4267	Oil	11
340	Gas	0.344948		340	Gas	344.948		4268	Gas	11.5
341	Grid	0.086802		341	Grid	86.802		4269	Gas	11.5
342	Oil	0.231903		342	Oil	231.903		4305	Other RETs
343	Grid	0.195829		343	Grid	195.829		4309	Oil
344	Gas	0.0770775		344	Gas	77.0775		4310	Oil
345	Gas	0.0474502		345	Gas	47.4502		4323	Oil	10
346	Solar	0.0164819		346	Solar	16.4819		4324	Oil	14
347	Other RETs	1.04217		347	Other RETs	1042.17		4325	Gas	29
348	Gas	0.242847		348	Gas	242.847		4344	Gas	15
349	Wind	0.176413		349	Wind	176.413		4345	Gas	20
350	Grid	0.0268188		350	Grid	26.8188		4346	Gas	20
351	Coal	1.29866		351	Coal	1298.66		4353	Gas	20
352	Coal	0.102903		352	Coal	102.903		4355	Gas	20
353	Oil	3.09204		353	Oil	3092.04		4403	Gas	12
354	Solar	0.0412273		354	Solar	41.2273		4404	Gas	12
355	Gas	0.194799		355	Gas	194.799		4431	Grid
356	Oil	1.34123		356	Oil	1341.23		4433	Wind	1.67
357	Gas	0.220566		357	Gas	220.566		4434	Wind	1.67
358	Other RETs	0.555867		358	Other RETs	555.867		4435	Wind	1.67
359	Oil	0.186553		359	Oil	186.553		4441	Wind	15
360	Gas	0.135875		360	Gas	135.875		4452	Oil	12
361	Gas	0.490707		361	Gas	490.707		4453	Oil	12
362	Coal	0.29564		362	Coal	295.64		4457	Wind
363	Wind	0.176328		363	Wind	176.328		4458	Wind
364	Grid	0.21129		364	Grid	211.29		4468	Oil	10.25
365	Wind	0.201299		365	Wind	201.299		4469	Oil	12.25
366	Wind	0.0473552		366	Wind	47.3552		4476	Other RETs	12
367	Grid	0.359028		367	Grid	359.028		4477	Other RETs	9.5
368	Oil	1.01831		368	Oil	1018.31		4478	Solar	10
369	Oil	0.412273		369	Oil	412.273		4479	Solar	7.5
370	Gas	0.502947		370	Gas	502.947		4480	Other RETs	12
371	Oil	0.0756829		371	Oil	75.6829		4481	Other RETs	9
372	Gas	1.33989		372	Gas	1339.89		4494	Other RETs	17.5
373	Coal	0.0288591		373	Coal	28.8591		4495	Other RETs	17.5
374	Coal	0.00445254		374	Coal	4.45254		4496	Other RETs	17.83
375	Gas	0.0807539		375	Gas	80.7539		4498	Oil
376	Gas	1.54896		376	Gas	1548.96		4499	Oil
377	Wind	0.0126258		377	Wind	12.6258		4516	Other RETs	14.5
378	Grid	0.110798		378	Grid	110.798		4517	Other RETs	14.5
379	Wind	0.648062		379	Wind	648.062		4518	Other RETs	14.5
380	Wind	0.134607		380	Wind	134.607		4519	Other RETs	14.5
381	Gas	0.0189233		381	Gas	18.9233		4521	Oil	5
382	Coal	1.97314		382	Coal	1973.14		4550	Gas	13
383	Gas	0.279923		383	Gas	279.923		4551	Gas	7
384	Wind	0.128186		384	Wind	128.186		4553	Wind	15
385	Oil	0.231161		385	Oil	231.161		4554	Wind	14.25
386	Wind	0.425836		386	Wind	425.836		4555	Wind	18.08
387	Gas	0.205106		387	Gas	205.106		4556	Oil	12
388	Wind	0.108026		388	Wind	108.026		4570	Coal
389	Coal	0.721477		389	Coal	721.477		4572	Coal	15.67
390	Oil	1.02656		390	Oil	1026.56		4584	Oil
391	Oil	0.515341		391	Oil	515.341		4601	Oil
392	Gas	0		392	Gas	0		4602	Oil
393	Solar	0.0773011		393	Solar	77.3011		4612	Gas	8
394	Wind	3.69556		394	Wind	3695.56		4613	Gas	5
395	Other RETs	0.121672		395	Other RETs	121.672		4614	Oil	14
396	Wind	1.52235		396	Wind	1522.35		4615	Oil	14
397	Grid	0.604732		397	Grid	604.732		4616	Oil	14
398	Solar	0.00454531		398	Solar	4.54531		4617	Oil	14
399	Solar	0.00221597		399	Solar	2.21597		4618	Oil	14
400	Solar	0.000566875		400	Solar	0.566875		4619	Oil	14
401	Grid	0.000267977		401	Grid	0.267977		4620	Oil	14
402	Oil	2.44529		402	Oil	2445.29		4630	Gas	13
403	Solar	0.0586767		403	Solar	58.6767		4637	Other RETs
404	Grid	0.0028756		404	Grid	2.8756		4638	Other RETs
405	Grid	0.313276		405	Grid	313.276		4660	Gas	15.25
406	Gas	1.35225		406	Gas	1352.25		4694	Oil	14
407	Wind	0.111314		407	Wind	111.314		4697	Gas	12
408	Oil	1.23682		408	Oil	1236.82		4698	Gas	12
409	Wind	0.401966		409	Wind	401.966		4702	Gas	15
410	Grid	0.103068		410	Grid	103.068		4707	Oil	12
411	Grid	1.18611		411	Grid	1186.11		4708	Oil	12
412	Other RETs	0.103068		412	Other RETs	103.068		4768	Other RETs
413	Wind	0.168007		413	Wind	168.007		4786	Wind	16
414	Grid	0.0817434		414	Grid	81.7433		4787	Wind	13
415	Oil	0.128835		415	Oil	128.835		4788	Wind
416	Wind	0.133473		416	Wind	133.473		4888	Gas	12
417	Wind	0.0896693		417	Wind	89.6693		4895	Gas	6.17
418	Oil	0.334961		418	Oil	334.961		4931	Wind	19.33
419	Oil	0.143368		419	Oil	143.368		5008	Gas
420	Gas	0.135998		420	Gas	135.998		5067	Oil	10.5
421	Gas	0.284118		421	Gas	284.118		5098	Other RETs
422	Other RETs	0.231903		422	Other RETs	231.903		5120	Oil	11
423	Oil	0.25767		423	Oil	257.67		5132	Wind	11
424	Wind	3.33638		424	Wind	3336.38		5136	Oil	6
425	Oil	4.94932		425	Oil	4949.32		5138	Oil	6
426	Wind	1.33176		426	Wind	1331.76		5144	Oil	12
427	Gas	4.40549		427	Gas	4405.49		5169	Gas	13.5
428	Wind	0.0165218		428	Wind	16.5218		5171	Grid	10.75
429	Other RETs	0.025396		429	Other RETs	25.396		5187	Coal
430	Grid	0.0618409		430	Grid	61.8409		5188	Coal
431	Oil	1.95623		431	Oil	1956.23		5191	Wind	13.75
432	Grid	0.113375		432	Grid	113.375		5192	Wind	13.75
433	Oil	4.15463		433	Oil	4154.63		5231	Gas	16.5
434	Wind	0.619089		434	Wind	619.089		5232	Gas	16.5
435	Other RETs	0.115673		435	Other RETs	115.673		5233	Gas	10.5
436	Solar	0.071117		436	Solar	71.117		5241	Oil
437	Wind	0.0587488		437	Wind	58.7488		5275	Other RETs
438	Wind	0.068025		438	Wind	68.025		5329	Gas	14.5
439	Wind	0.192851		439	Wind	192.851		5330	Gas	14.5
440	Wind	0.267977		440	Wind	267.977		5331	Gas	14.5
441	Oil	0.618409		441	Oil	618.409		5332	Gas	14.5
442	Oil	0.25767		442	Oil	257.67		5357	Oil
443	Gas	0.139142		443	Gas	139.142		5381	Oil
444	Gas	0.139142		444	Gas	139.142		5382	Oil
445	Wind	0.441688		445	Wind	441.688		5731	Gas	15
446	Other RETs	0.0192737		446	Other RETs	19.2737		5987	Grid
447	Gas	0.732476		447	Gas	732.476		6098	Coal	10
448	Coal	0.664999		448	Coal	664.999		6187	Wind	14
449	Grid	0.639023		449	Grid	639.023		6266	Grid	13.67
450	Grid	0.433185		450	Grid	433.185		6360	Coal	17
451	Solar	0.071117		451	Solar	71.117		6361	Coal	17
452	Wind	0.29796		452	Wind	297.96		6363	Coal	17
453	Wind	0.105283		453	Wind	105.283		6437	Gas	15
454	Solar	0.0841352		454	Solar	84.1352		6438	Gas	7
455	Oil	1.5185		455	Oil	1518.5		6485	Gas	12
456	Gas	1.10075		456	Gas	1100.75		6486	Gas	12
457	Wind	0.0241645		457	Wind	24.1645		6715	Grid
458	Gas	0.488675		458	Gas	488.675		6842	Gas	14.25
459	Solar	0.0658018		459	Solar	65.8018		7007	Other RETs	7
460	Solar	0.0354318		460	Solar	35.4318		7143	Grid
461	Oil	0.354318		461	Oil	354.318		7146	Solar
462	Coal	0.00276368		462	Coal	2.76368		7164	Wind
463	Coal	0.00955645		463	Coal	9.55645		7174	Oil	10
464	Wind	0.145944		464	Wind	145.944		7197	Solar
465	Solar	0.627685		465	Solar	627.685		7235	Solar
466	Wind	0.314945		466	Wind	314.945		7286	Gas	12
467	Gas	0.756416		467	Gas	756.416		7295	Other RETs	1
468	Coal	2.02265		468	Coal	2022.65		7305	Oil
469	Solar	0.213603		469	Solar	213.603		7394	Gas	15
470	Oil	0.667909		470	Oil	667.909		7395	Gas	15
471	Other RETs	1.01234		471	Other RETs	1012.34		7396	Gas	15
472	Other RETs	0.0742751		472	Other RETs	74.2751		7397	Gas	15
473	Other RETs	0.400613		473	Other RETs	400.613		7398	Gas	15
474	Coal	0.0506168		474	Coal	50.6168		7399	Gas	15
475	Oil	0.0961719		475	Oil	96.1719		7400	Gas	15
476	Wind	0.103258		476	Wind	103.258		7401	Oil	12
477	Oil	0.798733		477	Oil	798.733		7402	Oil	6
478	Wind	2.62991		478	Wind	2629.91		7405	Gas	12
479	Oil	0.506168		479	Oil	506.168		7406	Gas	6
480	Solar	0.202467		480	Solar	202.467		7413	Other RETs	18
481	Solar	0.0429534		481	Solar	42.9534		7414	Other RETs	18
482	Oil	1.01234		482	Oil	1012.34		7429	Coal	10
483	Gas	0.143833		483	Gas	143.833		7445	Other RETs	18
484	Wind	0.133122		484	Wind	133.122		7446	Gas	20
485	Gas	0.419107		485	Gas	419.107		7460	Wind	18
486	Gas	7.00536		486	Gas	7005.36		7461	Wind
487	Gas	2.32837		487	Gas	2328.37		7462	Oil	12
488	Other RETs	0.0232837		488	Other RETs	23.2837		7464	Oil	12
489	Wind	0.0516291		489	Wind	51.6291		7465	Oil	12
490	Grid	0.113291		490	Grid	113.291		7466	Oil	12
491	Grid	0.0942485		491	Grid	94.2485		7467	Wind	16
492	Coal	0.00952608		492	Coal	9.52608		7468	Wind	16
493	Wind	0.016744		493	Wind	16.744		7469	Wind	16
494	Wind	0.0347636		494	Wind	34.7636		7470	Wind	16
495	Oil	0.238911		495	Oil	238.911		7471	Wind	16
496	Solar	0.253084		496	Solar	253.084		7480	Grid	11
497	Gas	0.446319		497	Gas	446.319		7481	Gas	15
498	Other RETs	0.194996		498	Other RETs	194.996		7482	Oil	10
499	Wind	1.64282		499	Wind	1642.82		7483	Oil	10
500	Oil	0.809869		500	Oil	809.869		7485	Oil	9
501	Oil	0.803795		501	Oil	803.795		7511	Gas	11
502	Other RETs	0.356231		502	Other RETs	356.231		7534	Wind	1
503	Oil	0.150463		503	Oil	150.463		7535	Other RETs	4.75
504	Wind	2.99001		504	Wind	2990.01		7536	Wind	1.08
505	Wind	0.563851		505	Wind	563.851		7542	Wind	1
506	Gas	0.405947		506	Gas	405.947		7546	Wind	1
507	Solar	0.647895		507	Solar	647.895		7547	Wind	1.08
508	Gas	0.441176		508	Gas	441.176		7550	Wind	14.67
509	Other RETs	0.215921		509	Other RETs	215.921		7551	Wind	15.58
510	Oil	3.03701		510	Oil	3037.01		7600	Coal	7
511	Wind	0.450489		511	Wind	450.489		7608	Grid	15
512	Grid	0.00152863		512	Grid	1.52863		7609	Grid	13
513	Grid	0.000506168		513	Grid	0.506168		7657	Oil	10
514	Gas	13.0212		514	Gas	13021.2		7658	Oil	10
515	Grid	0.404934		515	Grid	404.934		7700	Coal	23
516	Wind	0.176541		516	Wind	176.541		7701	Coal	23
517	Oil	0.209452		517	Oil	209.452		7716	Gas	12
518	Wind	0.106295		518	Wind	106.295		7718	Grid
519	Wind	0.12529		519	Wind	125.29		7720	Gas	12
520	Gas	0.665105		520	Gas	665.105		7721	Gas	10
521	Gas	0.538016		521	Gas	538.016		7722	Oil	7
522	Gas	0.409996		522	Gas	409.996		7723	Oil	7
523	Oil	0.0647591		523	Oil	64.7591		7745	Grid	12
524	Other RETs	0.027576		524	Other RETs	27.576		7746	Grid	15.17
525	Other RETs	0.0169161		525	Other RETs	16.9161		7752	Gas	19
526	Other RETs	0.0284163		526	Other RETs	28.4163		7753	Gas	19
527	Solar	0.0759252		527	Solar	75.9252		7756	Gas	19
528	Gas	2.02467		528	Gas	2024.67		7757	Gas	19
529	Coal	0.00912115		529	Coal	9.12115		7766	Wind	1
530	Wind	0.0351989		530	Wind	35.1989		7782	Gas
531	Gas	0.900979		531	Gas	900.979		7783	Gas
532	Gas	0.772412		532	Gas	772.412		7784	Gas
533	Other RETs	0.214		533	Other RETs	214		7802	Other RETs	20
534	Solar	0.0687578		534	Solar	68.7579		7803	Other RETs	20
535	Other RETs	0.29054		535	Other RETs	290.54		7804	Other RETs	20
536	Wind	0.145		536	Wind	145		7805	Grid	9.5
537	Solar	0.06128		537	Solar	61.28		7806	Grid	9.5
538	Wind	2.70263		538	Wind	2702.63		7808	Gas	15
539	Gas	0.0303701		539	Gas	30.3701		7825	Oil	10
540	Coal	1.43		540	Coal	1430		7826	Oil	10
541	Wind	2.63725		541	Wind	2637.25		7839	Coal	15
542	Oil	0.167542		542	Oil	167.542		7841	Coal
543	Solar	0.01003		543	Solar	10.03		7842	Coal
544	Gas	0.002		544	Gas	2		7873	Oil	7
545	Gas	0.0796		545	Gas	79.6		7881	Oil	12
546	Solar	0.01		546	Solar	10		7882	Oil	12
547	Gas	0.09173		547	Gas	91.73		7883	Oil	7
548	Gas	3		548	Gas	3000		7931	Gas	15
549	Grid	0.212		549	Grid	212		7932	Gas	7
550	Gas	1.01537		550	Gas	1015.37		7934	Gas	7.5
551	Wind	1.06091		551	Wind	1060.91		7935	Gas	7.5
552	Wind	1.69997		552	Wind	1699.97		7942	Wind	17
553	Coal	0.02994		553	Coal	29.94		7943	Wind	12
554	Gas	8.25291		554	Gas	8252.91		7944	Wind	7
555	Grid	0.74336		555	Grid	743.36		7945	Wind	18.83
556	Solar	0.1		556	Solar	100		7946	Wind	18.83
557	Other RETs	0.195		557	Other RETs	195		7971	Coal	9
558	Wind	0.5643		558	Wind	564.3		7972	Coal	9
559	Gas	0.015		559	Gas	15		7991	Gas	7.5
560	Wind	0.13252		560	Wind	132.52		7992	Gas	7.5
561	Gas	15.5225		561	Gas	15522.5		8034	Wind
562	Wind	0.134		562	Wind	134		8042	Solar
563	Solar	0.34069		563	Solar	340.69		8056	Wind	18
564	Coal	2.6		564	Coal	2600		8057	Wind	18
565	Gas	0.636759		565	Gas	636.759		8058	Wind	18
566	Oil	1.35		566	Oil	1350		8091	Oil	10.5
567	Gas	0.642		567	Gas	642		8103	Grid	10.58
568	Solar	0.03839		568	Solar	38.39		8104	Grid	5
569	Oil	0.075		569	Oil	75		8105	Gas	11
570	Wind	0.61595		570	Wind	615.95		8106	Gas	11
571	Oil	1.02201		571	Oil	1022.01		8114	Grid	10
572	Grid	1.6		572	Grid	1600		8115	Coal	15
573	Gas	0.102		573	Gas	102		8140	Gas	16
574	Other RETs	0.0157		574	Other RETs	15.7		8141	Gas	16
575	Oil	0.9695		575	Oil	969.5		8142	Gas	16
576	Solar	0.47792		576	Solar	477.92		8143	Gas	16
577	Solar	0.75872		577	Solar	758.72		8144	Gas	16
578	Oil	0.3		578	Oil	300		8145	Gas	16
579	Oil	0.105		579	Oil	105		8146	Gas	16
580	Oil	0.00352		580	Oil	3.52		8151	Coal	8
581	Oil	0.245		581	Oil	245		8170	Oil	13
582	Solar	0.12039		582	Solar	120.39		8172	Oil	10
583	Gas	0.96043		583	Gas	960.43		8173	Oil	13
584	Gas	1.02634		584	Gas	1026.34		8174	Oil	13
585	Wind	7.34555		585	Wind	7345.55		8175	Oil
586	Other RETs	2.527		586	Other RETs	2527		8176	Oil	10.75
587	Gas	0.0434		587	Gas	43.4		8177	Oil	11
588	Gas	0.05		588	Gas	50		8193	Coal	8
589	Grid	0.06556		589	Grid	65.56		8194	Coal	8
590	Coal	1.76		590	Coal	1760		8205	Solar	18
591	Wind	0.05873		591	Wind	58.73		8207	Coal	10.5
592	Coal	0.17619		592	Coal	176.19		8218	Gas
593	Wind	0.07561		593	Wind	75.61		8219	Gas
594	Solar	0.0433		594	Solar	43.3		8227	Solar	18
595	Wind	0.07732		595	Wind	77.32		8236	Oil
596	Wind	0.02928		596	Wind	29.28		8237	Oil
597	Wind	0.71819		597	Wind	718.19		8244	Wind	18
598	Oil	0.145409		598	Oil	145.409		8245	Wind	8
599	Oil	0.477565		599	Oil	477.565		8246	Wind	18
600	Grid	0.365146		600	Grid	365.146		8247	Wind	18
601	Coal	0.0534872		601	Coal	53.4872		8248	Wind	17
602	Solar	0.185563		602	Solar	185.563		8249	Wind	17.08
603	Coal	0.0506219		603	Coal	50.6219		8250	Wind	17.08
604	Other RETs	0.909952		604	Other RETs	909.952		8270	Gas	12
605	Solar	0.149955		605	Solar	149.955		8294	Gas	8.5
606	Wind	1.4637		606	Wind	1463.7		8298	Grid	10
607	Solar	0.758258		607	Solar	758.258		8307	Coal	20
608	Gas	0.511949		608	Gas	511.949		8308	Coal	20
609	Wind	0.256385		609	Wind	256.385		8309	Coal	20
610	Gas	0.705153		610	Gas	705.153		8318	Solar	26.75
611	Oil	0.0429808		611	Oil	42.9808		8341	Oil	5
612	Gas	0.171665		612	Gas	171.665		8365	Solar
613	Wind	0.0887315		613	Wind	88.7315		8367	Solar
614	Wind	0.165237		614	Wind	165.237		8388	Oil	12
615	Wind	0.138121		615	Wind	138.121		8390	Oil	12
616	Solar	0.0382052		616	Solar	38.2052		8392	Oil
617	Oil	0.0382052		617	Oil	38.2052		8393	Oil
618	Solar	0.0955129		618	Solar	95.5129		8398	Wind	12
619	Gas	0.196852		619	Gas	196.852		8418	Coal
620	Grid	0.000955129		620	Grid	0.955129		8504	Gas	9
621	Grid	0.00162372		621	Grid	1.62372		8514	Coal	7
622	Grid	0.00124167		622	Grid	1.24167		8515	Coal	7
623	Other RETs	0.00334295		623	Other RETs	3.34295		8527	Gas
624	Other RETs	0.0235248		624	Other RETs	23.5248		8535	Grid	9
625	Solar	0.00736405		625	Solar	7.36405		8536	Grid	9
626	Oil	0.955129		626	Oil	955.129		8554	Wind	20
627	Wind	0.0399149		627	Wind	39.9149		8562	Wind	19
628	Grid	0.477565		628	Grid	477.565		8563	Wind	19
629	Gas	0.117385		629	Gas	117.385		8564	Wind	19
630	Gas	0.0477565		630	Gas	47.7565		8565	Wind	19
631	Wind	0.0359415		631	Wind	35.9415		8566	Grid	13.5
632	Wind	0.0348336		632	Wind	34.8336		8568	Coal	5
633	Wind	0.0348336		633	Wind	34.8336		8569	Coal	6
634	Gas	0.063774		634	Gas	63.774		8570	Coal	6
635	Grid	0.477565		635	Grid	477.565		8571	Coal	6
636	Wind	0.0701352		636	Wind	70.1351		8572	Coal	5
637	Other RETs	0.584673		637	Other RETs	584.673		8573	Coal	6
638	Solar	0.00525321		638	Solar	5.25321		8574	Coal	6
639	Wind	0.563058		639	Wind	563.058		8600	Coal	22
640	Grid	0.0336779		640	Grid	33.6779		8601	Coal	22
641	Oil	1.52781		641	Oil	1527.81		8602	Coal	22
642	Oil	1.08646		642	Oil	1086.46		8648	Coal	20
643	Oil	2.86539		643	Oil	2865.39		8710	Wind
644	Wind	3.79417		644	Wind	3794.18		8711	Wind
645	Gas	0.149898		645	Gas	149.898		8718	Wind	18
646	Gas	0.149984		646	Gas	149.984		8719	Wind	18
647	Wind	0.0966877		647	Wind	96.6877		8747	Gas	12
648	Gas	0.133689		648	Gas	133.689		8748	Gas	12
649	Gas	0.310417		649	Gas	310.417		8749	Oil	12
650	Solar	0.117806		650	Solar	117.806		8750	Oil	12
651	Gas	0.0897822		651	Gas	89.7822		8800	Oil	7
652	Other RETs	0.00538693		652	Other RETs	5.38693		8801	Gas	13.5
653	Gas	0.831918		653	Gas	831.918		8802	Gas	13.5
654	Oil	0.0429808		654	Oil	42.9808		8814	Grid	12
655	Other RETs	0.529323		655	Other RETs	529.323		8815	Wind	2
656	Solar	0.0345088		656	Solar	34.5088		8816	Wind	15
657	Wind	0.0389406		657	Wind	38.9406		8817	Wind	17
658	Wind	0.0289882		658	Wind	28.9882		8818	Wind	20
659	Wind	0.0600012		659	Wind	60.0012		8819	Wind	20
660	Solar	0.775565		660	Solar	775.565		8837	Oil	12.42
661	Gas	0.286539		661	Gas	286.539		8873	Grid	7
662	Other RETs	0.194273		662	Other RETs	194.273		8880	Gas	14
663	Gas	5.07372		663	Gas	5073.72		8913	Gas
664	Grid	0.224618		664	Grid	224.618		8955	Gas	12
665	Oil	0.0158456		665	Oil	15.8456		8956	Gas	12
666	Grid	0.0891696		666	Grid	89.1696		8957	Gas	12
667	Grid	0.328182		667	Grid	328.182		8974	Solar	2.83
668	Gas	0.395806		668	Gas	395.806		8992	Other RETs	5
669	Oil	0.382052		669	Oil	382.052		8993	Other RETs	5
670	Gas	0.127567		670	Gas	127.567		8994	Other RETs	5
671	Solar	0.0550954		671	Solar	55.0954		8995	Other RETs	5
672	Oil	0.0859616		672	Oil	85.9616		9019	Gas	12
673	Wind	0.0760192		673	Wind	76.0193		9020	Gas	5
674	Gas	0.347667		674	Gas	347.667		9036	Wind	11
675	Wind	0.0115571		675	Wind	11.5571		9037	Wind	11
676	Gas	0.271257		676	Gas	271.257		9068	Grid	6
677	Wind	0.157252		677	Wind	157.252		9106	Coal	15
678	Wind	0.0281954		678	Wind	28.1954		9143	Coal	10
679	Wind	0.230148		679	Wind	230.148		9144	Oil	5
680	Oil	0.187119		680	Oil	187.119		9145	Oil	5
681	Oil	0.104931		681	Oil	104.931		9165	Solar	20
682	Oil	0.0963821		682	Oil	96.3821		9166	Solar	20
683	Wind	0.0337161		683	Wind	33.7161		9234	Gas
684	Wind	0.0231523		684	Wind	23.1523		9235	Gas
685	Wind	0.0630958		685	Wind	63.0958		9236	Gas
686	Other RETs	0.0269346		686	Other RETs	26.9346		9240	Oil	13
687	Wind	0.0379186		687	Wind	37.9186		9242	Gas	14.5
688	Coal	0.00530097		688	Coal	5.30097		9290	Other RETs	20.5
689	Coal	0.00232096		689	Coal	2.32096		9291	Other RETs	20.5
690	Coal	0.00267436		690	Coal	2.67436		9292	Other RETs	20.5
691	Wind	0.0151402		691	Wind	15.1402		9301	Oil	7
692	Oil	0.62027		692	Oil	620.27		9305	Gas	14
693	Oil	0.683183		693	Oil	683.183		9306	Gas	14
694	Gas	0.673446		694	Gas	673.446		9312	Gas	15.58
695	Wind	0.42626		695	Wind	426.26		9313	Coal	15
696	Other RETs	0.0290865		696	Other RETs	29.0865		9314	Wind	16
697	Other RETs	0.00962179		697	Other RETs	9.62179		9315	Wind	15
698	Other RETs	0.426189		698	Other RETs	426.189		9316	Wind	15
699	Grid	0.145645		699	Grid	145.645		9322	Grid	13
700	Solar	0.0407688		700	Solar	40.7688		9323	Grid	5
701	Wind	0.933526		701	Wind	933.526		9343	Wind	14.83
702	Wind	0.148651		702	Wind	148.651		9344	Wind	13
703	Wind	0.315087		703	Wind	315.087		9377	Grid	12
704	Gas	0.100684		704	Gas	100.684		9378	Oil	12
705	Oil	0.884356		705	Oil	884.356		9379	Oil	12
706	Grid	2.36167		706	Grid	2361.67		9439	Oil	11
707	Wind	0.0477552		707	Wind	47.7552		9440	Oil	12
708	Grid	0.500917		708	Grid	500.917		9454	Gas	14
709	Wind	0.57971		709	Wind	579.71		9455	Gas	14
710	Wind	0.305103		710	Wind	305.103		9466	Wind	20
711	Gas	0.129912		711	Gas	129.912		9550	Oil	12
712	Oil	0.794824		712	Oil	794.824		9551	Oil	6
713	Grid	0.239837		713	Grid	239.837		9567	Gas	18
714	Oil	2.65307		714	Oil	2653.07		9607	Gas	13
715	Wind	1.99417		715	Wind	1994.17		9608	Gas	13
716	Gas	0.00884356		716	Gas	8.84356		9609	Gas	13
717	Other RETs	0.117124		717	Other RETs	117.124		9612	Coal	11
718	Wind	0.707485		718	Wind	707.485		9613	Coal	11
719	Gas	0.599372		719	Gas	599.372		9618	Gas	14
720	Gas	0.79608		720	Gas	796.08		9656	Gas	14
721	Grid	1.76871		721	Grid	1768.71		9657	Wind	10
722	Other RETs	0.497963		722	Other RETs	497.963		9691	Grid	5
723	Gas	0.19898		723	Gas	198.98		9705	Grid	12
724	Wind	0.376232		724	Wind	376.232		9706	Grid	5
725	Other RETs	0.00312178		725	Other RETs	3.12178		9709	Wind	16
726	Grid	1.10065		726	Grid	1100.65		9759	Wind	15
727	Grid	3.46668		727	Grid	3466.68		9760	Wind	15
728	Solar	0.0840138		728	Solar	84.0138		9761	Wind	15
729	Other RETs	0.452746		729	Other RETs	452.746		9762	Wind	15
730	Grid	0.0583675		730	Grid	58.3675		9789	Gas
731	Oil	1.06123		731	Oil	1061.23		9818	Other RETs	20.5
732	Wind	0.93159		732	Wind	931.59		9827	Coal	22
733	Gas	0.417522		733	Gas	417.522		9828	Coal	22
734	Oil	0.265307		734	Oil	265.307		9829	Coal	22
735	Wind	0.655396		735	Wind	655.396		9831	Coal	22
736	Solar	0.00208708		736	Solar	2.08708		9840	Gas	6
737	Solar	0.00170681		737	Solar	1.70681		9841	Gas	6
738	Gas	0.132653		738	Gas	132.653		9848	Wind	12
739	Wind	0.0152905		739	Wind	15.2905		9858	Oil
740	Solar	0.488165		740	Solar	488.165		9948	Gas	14
741	Wind	0.0460838		741	Wind	46.0838		9989	Wind	17
742	Wind	0.111155		742	Wind	111.155		9990	Wind
743	Oil	0.119388		743	Oil	119.388		10032	Gas	12
744	Wind	0.0899744		744	Wind	89.9744		10033	Gas	5
745	Gas	0.120272		745	Gas	120.272		10128	Wind	11
746	Gas	0.127347		746	Gas	127.347		10135	Coal	20
747	Other RETs	1.21035		747	Other RETs	1210.35		10138	Oil	12
748	Gas	0.0627893		748	Gas	62.7893		10139	Oil	12
749	Grid	0.0290953		749	Grid	29.0953		10145	Oil	10
750	Gas	0.393269		750	Gas	393.269		10146	Oil	10
751	Gas	0.0857029		751	Gas	85.703		10147	Oil	10
752	Oil	0.0364708		752	Oil	36.4708		10148	Oil	10
753	Other RETs	0.0442178		753	Other RETs	44.2178		10173	Gas
754	Gas	0.0255048		754	Gas	25.5048		10214	Oil	12
755	Gas	0.0453586		755	Gas	45.3586		10259	Solar	15
756	Solar	0.00531498		756	Solar	5.31498		10260	Solar	15
757	Solar	0.507818		757	Solar	507.818		10268	Wind	17.5
758	Grid	0.175824		758	Grid	175.824		10275	Oil
759	Other RETs	5.24911		759	Other RETs	5249.11		10310	Wind	12.5
760	Wind	0.433955		760	Wind	433.955		10396	Grid	6
761	Other RETs	0.00986994		761	Other RETs	9.86994		10416	Other RETs
762	Other RETs	0.0165122		762	Other RETs	16.5122		10417	Other RETs	16.5
763	Grid	0.0917344		763	Grid	91.7344		10418	Other RETs
764	Gas	0.773372		764	Gas	773.372		10424	Solar	1.17
765	Solar	0.0974508		765	Solar	97.4508		10435	Solar	1.08
766	Other RETs	0.254818		766	Other RETs	254.818		10438	Solar	1.5
767	Oil	0.39817		767	Oil	398.17		10439	Grid	1.5
768	Gas	0.0186866		768	Gas	18.6866		10448	Oil	17
769	Other RETs	0.0411531		769	Other RETs	41.1531		10449	Oil	17
770	Gas	0.00339757		770	Gas	3.39757		10450	Oil	17
771	Wind	2.38401		771	Wind	2384.01		10451	Oil	17
772	Wind	2.05627		772	Wind	2056.27		10452	Oil	17
773	Other RETs	0.0970516		773	Other RETs	97.0516		10453	Oil	15
774	Wind	0.16062		774	Wind	160.62		10454	Solar	1.67
775	Wind	2.24488		775	Wind	2244.88		10455	Solar	4.58
776	Other RETs	1.42232		776	Other RETs	1422.32		10456	Solar	4.58
777	Wind	0.185108		777	Wind	185.108		10457	Solar	4.58
778	Oil	0.0846844		778	Oil	84.6844		10471	Grid	3.75
779	Gas	0.288071		779	Gas	288.071		10504	Grid	10.33
780	Gas	0.511368		780	Gas	511.368		10536	Gas	21
781	Solar	0.00248023		781	Solar	2.48023		10537	Gas	21
782	Solar	0.0263736		782	Solar	26.3736		10539	Gas	21
783	Grid	0.0454425		783	Grid	45.4425		10548	Wind	15
784	Grid	0.127409		784	Grid	127.409		10549	Wind	15
785	Wind	0.461874		785	Wind	461.874		10551	Oil	13.5
786	Grid	0.00554653		786	Grid	5.54653		10598	Wind	18
787	Solar	0.0413059		787	Solar	41.3059		10677	Grid
788	Grid	0.927443		788	Grid	927.443		10678	Grid
789	Gas	0.446245		789	Gas	446.245		10679	Grid
790	Solar	0.000925838		790	Solar	0.925838		10680	Grid
791	Oil	0.0795371		791	Oil	79.5371		10682	Grid	8.08
792	Grid	0.0850921		792	Grid	85.0921		10689	Other RETs
793	Gas	1.67519		793	Gas	1675.19		10690	Other RETs
794	Oil	1.37177		794	Oil	1371.77		10705	Wind
795	Oil	1.38451		795	Oil	1384.51		10713	Grid
796	Wind	0.0736593		796	Wind	73.6593		10717	Oil
797	Wind	0.394764		797	Wind	394.764		10719	Wind	12
798	Grid	0.206054		798	Grid	206.054		10720	Wind	15
799	Wind	0.127315		799	Wind	127.315		10721	Wind	12
800	Other RETs	0.133134		800	Other RETs	133.134		10722	Wind	10
801	Oil	2.63269		801	Oil	2632.69		10723	Wind	10
802	Gas	0.519565		802	Gas	519.565		10724	Wind	12
803	Oil	0.284546		803	Oil	284.546		10725	Wind	15
804	Other RETs	0.00812019		804	Other RETs	8.12019		10726	Wind	12
805	Wind	0.0219313		805	Wind	21.9313		10729	Oil	10
806	Solar	0.0218379		806	Solar	21.8379		10730	Oil	5
807	Other RETs	0.00242926		807	Other RETs	2.42926		10735	Oil	12
808	Oil	0		808	Oil	0		10736	Gas	12
809	Wind	0.0381292		809	Wind	38.1292		10764	Gas	15
810	Wind	0.0915135		810	Wind	91.5135		10797	Gas	5
811	Other RETs	0.1763		811	Other RETs	176.3		10798	Gas	5
812	Wind	0.0110421		812	Wind	11.0421		10814	Gas	6
813	Other RETs	0.0104645		813	Other RETs	10.4645		10815	Gas	6
814	Oil	0.508038		814	Oil	508.038		10816	Oil	12
815	Other RETs	0.0183808		815	Other RETs	18.3808		10820	Other RETs	15
816	Wind	2.77491		816	Wind	2774.91		10852	Oil	10
817	Wind	3.84257		817	Wind	3842.57		10859	Wind	16.5
818	Other RETs	0.0039072		818	Other RETs	3.9072		10875	Oil	17
819	Wind	0.00971705		819	Wind	9.71705		10879	Oil	17
820	Wind	0.460362		820	Wind	460.362		10880	Oil	17
821	Oil	0.339757		821	Oil	339.757		10881	Oil	17
822	Gas	0.104874		822	Gas	104.874		10882	Oil	16
823	Other RETs	0.0130382		823	Other RETs	13.0382		10883	Oil	16
824	Oil	0.0609949		824	Oil	60.9949		10886	Oil	19
825	Solar	0.0186272		825	Solar	18.6272		10887	Wind
826	Wind	0.00375431		826	Wind	3.75431		10907	Wind	17
827	Oil	0.424696		827	Oil	424.696		10908	Wind	17
828	Other RETs	0.00934331		828	Other RETs	9.34331		10909	Wind	17
829	Other RETs	0.00934331		829	Other RETs	9.34331		10914	Grid
830	Solar	0.0764453		830	Solar	76.4453		10926	Gas	16.5
831	Gas	0.578283		831	Gas	578.283		10927	Gas	16.5
832	Solar	0.00247173		832	Solar	2.47173		10928	Gas	16.5
833	Oil	0.161385		833	Oil	161.385		10929	Gas	16.5
834	Gas	0.10964		834	Gas	109.64		10930	Gas	16.5
835	Coal	1.69878		835	Coal	1698.78		10931	Gas	16.5
836	Oil	0.367124		836	Oil	367.124		10932	Gas	16.5
837	Other RETs	0.169878		837	Other RETs	169.878		10977	Wind	14
838	Solar	0.292701		838	Solar	292.701		10998	Wind	20
839	Wind	0.196031		839	Wind	196.031		11002	Other RETs	5
840	Grid	0.621279		840	Grid	621.279		11032	Grid	4.5
841	Wind	0.0186866		841	Wind	18.6866		11034	Oil	5
842	Wind	0.00983596		842	Wind	9.83596		11035	Oil	7
843	Wind	0.0153825		843	Wind	15.3825		11036	Oil	5
844	Other RETs	0.00833254		844	Other RETs	8.33254		11037	Oil
845	Oil	0.679514		845	Oil	679.514		11041	Grid	15
846	Other RETs	0.0613091		846	Other RETs	61.3091		11049	Oil	16.33
847	Solar	0.00997187		847	Solar	9.97187		11050	Oil	16.33
848	Wind	0.0168859		848	Wind	16.8859		11051	Oil	16.33
849	Grid	0.0166821		849	Grid	16.6821		11052	Oil	16.33
850	Wind	0.48513		850	Wind	485.13		11067	Wind	18
851	Gas	0.0764453		851	Gas	76.4453		11068	Wind	18
852	Gas	0.127766		852	Gas	127.766		11069	Wind	18
853	Solar	0.0480161		853	Solar	48.0161		11071	Wind	18
854	Wind	0.102997		854	Wind	102.997		11093	Oil	16.33
855	Wind	0.0264161		855	Wind	26.4161		11094	Other RETs	5
856	Solar	0.00762754		856	Solar	7.62754		11095	Solar	6
857	Grid	0.00185168		857	Grid	1.85168		11096	Oil	16.33
858	Gas	0.206156		858	Gas	206.156		11097	Oil	16.33
859	Wind	0.0962616		859	Wind	96.2616		11099	Oil	16.33
860	Solar	0.0297287		860	Solar	29.7287		11165	Wind	15.5
861	Wind	0.208823		861	Wind	208.823		11166	Wind	15.5
862	Grid	0.0961257		862	Grid	96.1257		11172	Wind	17.5
863	Other RETs	0.169878		863	Other RETs	169.878		11173	Wind	17.5
864	Wind	0.0679514		864	Wind	67.9514		11174	Wind	5
865	Wind	0.456897		865	Wind	456.897		11177	Wind	8
866	Other RETs	0.186688		866	Other RETs	186.688		11179	Wind	5
								11180	Wind	20
								11182	Wind	20
								11183	Wind	20
								11184	Wind	20
								11185	Wind	20
								11187	Gas	14
								11188	Gas	14
								11199	Gas	14
								11200	Gas	14
								11227	Wind	18
								11253	Wind	15
								11254	Wind	15
								11427	Grid	14.5
								11497	Oil
								11498	Oil
								11500	Oil
								11501	Oil
								11532	Gas	12
								11533	Gas	12
								11536	Gas	12
								11537	Gas	12
								11557	Wind	18
								11558	Wind	18
								11560	Other RETs	5
								11572	Coal	20
								11573	Gas
								11574	Gas
								11575	Gas
								11577	Gas
								11578	Gas
								11579	Gas
								11580	Gas
								11582	Oil	16
								11623	Wind	16
								11708	Grid	8
								11709	Grid	8
								11710	Grid	8
								11711	Grid	8
								11712	Grid	8
								11713	Grid	8
								11783	Solar	16.5
								11784	Solar	19.5
								11786	Solar
								11787	Solar
								11857	Wind	15
								11858	Wind	5
								11936	Wind	15
								11937	Wind	15
								12000	Grid	7
								12037	Solar
								12110	Oil	16
								12111	Oil	16
								12112	Gas	24
								12113	Gas	24
								12124	Wind	13
								12130	Gas	13.75
								12131	Gas	13.75
								12154	Solar
								12171	Solar
								12185	Oil	12
								12217	Coal	5
								12220	Coal	8
								12352	Wind
								12361	Solar	18
								12362	Solar	18
								12364	Solar	18
								12366	Wind	10.33
								13424	Wind
								13431	Wind
								13451	Solar	18
								13479	Gas	20
								13532	Gas
								13534	Gas
								13536	Gas
								13541	Coal	20
								13542	Coal	20
								13585	Solar	16
								13593	Oil	2
								13595	Oil	5
								13596	Oil
								13602	Gas
								13605	Solar	16
								13606	Solar	16
								13607	Solar	16
								13612	Other RETs
								13623	Oil
								13780	Other RETs
								13785	Other RETs
								13847	Coal
								13848	Coal
								13897	Oil	5
								13920	Wind	10
								13963	Oil	15.92
								13965	Wind	18
								13966	Wind	18
								13967	Wind	18
								13968	Wind	18
								13978	Oil	15.92
								13979	Oil	15.33
								14017	Oil	10
								14018	Oil	10
								14041	Solar
								14042	Solar
								14047	Solar
								14048	Solar
								14049	Solar
								14071	Oil	10
								14090	Gas
								14092	Wind	15
								14100	Gas	12
								14102	Gas	9
								14103	Gas	9
								14112	Gas	9
								14294	Gas	6
								14298	Gas	12.5
								14360	Other RETs	20
								14368	Wind	15
								14369	Wind	5
								14373	Grid	12
								14654	Grid	15
								14667	Grid	6
								14751	Coal	8.5
								14757	Wind	15
								14758	Wind	11.5
								14835	Oil
								14888	Oil
								14946	Solar
								14947	Solar
								15036	Gas	23
								15037	Gas	23
								15038	Gas	23
								15044	Other RETs	11
								15045	Other RETs	11
								15046	Other RETs	8
								15051	Other RETs	15
								15052	Other RETs	15
								15053	Other RETs	15
								15054	Other RETs	15
								15055	Other RETs	15
								15056	Other RETs	15
								15057	Other RETs	15
								15058	Wind	18
								15059	Wind	18
								15060	Wind	18
								15061	Wind	18
								15062	Wind	18
								15063	Wind	18
								15143	Oil	16.5
								15145	Oil	16.5
								15153	Other RETs	13
								15154	Other RETs	7
								15184	Oil	16.5
								15187	Oil	6
								15188	Oil	6
								15197	Gas	23
								15198	Gas	23
								15222	Wind	19
								15223	Wind	19
								15240	Wind
								15241	Wind
								15245	Other RETs
								15250	Gas	18
								15251	Gas	18
								15256	Solar
								15259	Gas	12
								15260	Gas	12
								15261	Gas	12
								15262	Gas	12
								15265	Other RETs	40
								15266	Other RETs	40
								15267	Other RETs	40
								15268	Other RETs	40
								15269	Other RETs	40
								15351	Oil	13
								15381	Wind	19
								15390	Grid	1.33
								15392	Grid	2.42
								15423	Gas	17
								15424	Gas	17
								15425	Gas	15
								15426	Gas	15
								15427	Gas	15
								15428	Gas	15
								15432	Grid	10
								15435	Wind	20
								15439	Oil	5
								15447	Oil
								15463	Wind	4.5
								15464	Wind	20
								15465	Wind	20
								15466	Wind	20
								15467	Wind	20
								15468	Wind	20
								15469	Wind	20
								15470	Gas	18
								15471	Gas	18
								15472	Gas	18
								15473	Gas	11.5
								15474	Gas	18
								15510	Gas	22
								15511	Gas	24
								15512	Gas	22
								15529	Gas	12
								15530	Gas	7
								15534	Gas	17
								15559	Oil	12.5
								15561	Other RETs	10
								15564	Solar
								15565	Solar
								15566	Solar
								15590	Other RETs	13
								15619	Other RETs	10.5
								15623	Solar
								15634	Wind	20
								15635	Wind	20
								15652	Gas
								15653	Other RETs	10.5
								15654	Coal	10
								15750	Gas
								15846	Wind	4
								15864	Gas	17
								15865	Gas	18
								15866	Gas	22
								15874	Gas	15
								15875	Gas	15
								15951	Other RETs	20
								16185	Solar
								16186	Solar
								16222	Other RETs
								16223	Wind	14
								16224	Wind	14
								16225	Solar
								16226	Solar
								16450	Gas	6
								16481	Coal
								16483	Wind	20
								16484	Wind	18.92
								16485	Wind	20
								16486	Wind	19
								16495	Oil
								16533	Wind	18
								16534	Wind	18
								16535	Wind	18
								16536	Wind	18
								16537	Wind	18
								16538	Wind	18
								16539	Wind	18
								16540	Wind	18
								16560	Wind	18
								16561	Wind	18
								16628	Solar	1.25
								16629	Gas	5
								16669	Gas	15
								16670	Gas	15
								16671	Gas	15
								16673	Gas	15
								16689	Solar
								16693	Gas	17
								16844	Gas	10
								17071	Gas	9
								17072	Gas	9
								17073	Gas	9
								17075	Gas	9
								17117	Grid
								17129	Gas	27.92
								17130	Gas	27.92
								17183	Wind	15.58
								17184	Wind	15.58
								17203	Wind	19
								17204	Wind	19
								17205	Wind	19
								17206	Wind	19
								17207	Wind	19
								17208	Wind	19
								17209	Wind	19
								17226	Coal	8
								17230	Gas	8.5
								17231	Gas	8.5
								17252	Grid	8.92
								17256	Grid	8.5
								17261	Gas	8.5
								17263	Gas	8.5
								17264	Gas	8.5
								17265	Gas	8.5
								17266	Gas	8.5
								17339	Solar
								17382	Wind	14.58
								17437	Other RETs	10
								17451	Wind	14.5
								17474	Gas	5
								17480	Wind	17.5
								17541	Gas	8.5
								17601	Gas	9
								17632	Gas	18
								17633	Gas	18
								17637	Gas	18
								17657	Wind	12.5
								17658	Wind
								17728	Solar	26
								17729	Solar	26
								17730	Coal	15.25
								17731	Coal	15.25
								17732	Coal	15.25
								17733	Coal	15.25
								17739	Gas	12
								17740	Gas	12
								17741	Gas	5
								17750	Oil	16.5
								17751	Oil
								17752	Gas
								17753	Gas
								17754	Gas
								17755	Gas	18
								17769	Solar
								17770	Gas	12.5
								17771	Gas	12.5
								17772	Gas	12.5
								17789	Gas	18
								17790	Gas	18
								17791	Gas	18
								17792	Gas	18
								17793	Gas	18
								17794	Gas	16
								17801	Oil
								17808	Wind	16
								17836	Oil	13.5
								17837	Oil
								17920	Wind	14
								17921	Wind	16
								17922	Grid	10
								17923	Grid	9.5
								17924	Grid	7
								17925	Grid
								17926	Grid	0.83
								17927	Grid	7
								17942	Gas	10
								17995	Other RETs	11
								18068	Oil	15
								18069	Oil
								18070	Oil	12
								18082	Gas	27.92
								18083	Gas	27.92
								18114	Solar
								18115	Solar
								18118	Solar	18
								18138	Solar	12
								18143	Oil
								18144	Oil
								18145	Oil
								18146	Oil
								18150	Solar
								18159	Gas
								18160	Gas
								18215	Gas	18
								18216	Gas	18
								18270	Gas	15
								18285	Wind	19
								18286	Wind	19
								18287	Wind	19
								18301	Wind	19
								18395	Other RETs
								18603	Gas	4
								18721	Gas	1
								18722	Gas	1
								18725	Grid	5.25
								18807	Coal
								18808	Coal
								18818	Wind
								18819	Wind
								18830	Coal
								18834	Wind	10.08
								18835	Wind	10.08
								18836	Wind	10.08
								18837	Solar	16.58
								18848	Gas	10
								18849	Gas	1
								18850	Gas	3
								18935	Wind	8.75
								18936	Wind	4
								18937	Wind	9
								18984	Wind	1
								19282	Wind
								19319	Gas
								19320	Gas
								19326	Oil	10
								19327	Oil	10
								19328	Oil	7
								19433	Oil	7
								19452	Grid	15
								19474	Grid	7
								19514	Coal
								19515	Solar	4.92
								19517	Coal
								19520	Other RETs	25
								19525	Other RETs	25
								19526	Other RETs	25
								19535	Solar
								19536	Solar
								19551	Wind
								19552	Wind
								19565	Solar	18
								19575	Solar
								19598	Gas
								20221	Wind
								20249	Gas	18
								20278	Gas	18
								20442	Oil	10.5
								20562	Gas	15
								20579	Wind	19
								20580	Wind	1
								20581	Wind	19
								20663	Wind	14.83
								20664	Wind	14.83
								20665	Wind	14.83
								20666	Wind	14.83
								20721	Wind	17
								20722	Wind	17
								20756	Solar
								20762	Oil
								20777	Gas	11.5
								20779	Solar
								20782	Grid	5
								20785	Wind
								20786	Wind
								20787	Grid	5
								20788	Grid	5
								20790	Other RETs	2
								20791	Other RETs	2
								20793	Other RETs	2
								20794	Solar	1
								20798	Oil	12
								20805	Wind	12
								20833	Grid
								20913	Solar	4.92
								20914	Solar	4.92
								20947	Gas	18
								20948	Gas	18
								21187	Gas
								21312	Wind
								21761	Gas	1
								21812	Wind	10
								21818	Wind	14.25
								21820	Wind	10
								22109	Gas	12
								22205	Grid
								22206	Grid
								22260	Wind	14.5
								22336	Other RETs	3
								22344	Solar	1
								22401	Wind
								22402	Grid
								22426	Oil	16.5
								22427	Oil	16.5
								22428	Oil	14
								22430	Oil	15.42
								22669	Oil	5
								22828	Oil
								22829	Oil
								23207	Gas	12
								23208	Gas	12
								23212	Wind	2.33
								23213	Wind	2.67
								23502	Gas	8
								23529	Gas	5
								23828	Wind	20
								23829	Wind	20
								23830	Wind	20
								23831	Wind	20
								23842	Solar
								23843	Solar
								23844	Solar
								23862	Gas	12
								23863	Gas	12
								23881	Wind	19.67
								23944	Other RETs	2
								24009	Gas	7
								24010	Gas
								24011	Gas	7
								24012	Gas
								24033	Gas	13
								24034	Gas	13
								24043	Oil
								24077	Wind	19
								24078	Wind	7
								24079	Wind	19
								24081	Wind	19
								24082	Wind	19
								24083	Wind	19
								24084	Wind	19
								24086	Wind	19
								24113	Other RETs	21.83
								24132	Solar
								24195	Wind	11.5
								24196	Wind	13
								24201	Wind	13
								24206	Solar	10
								24210	Gas
								24222	Other RETs
								24224	Gas
								24225	Gas
								24226	Gas	15
								24227	Gas
								24253	Wind	19.5
								24255	Wind	19.5
								24256	Wind	19.5
								24261	Grid	8
								24262	Grid	8
								24294	Oil	2
								24302	Grid	15
								24307	Grid	6
								24319	Grid	12
								24320	Gas	13
								24321	Gas	13
								24324	Oil	11
								24333	Other RETs	21.83
								24334	Other RETs	15.5
								24336	Other RETs	21.83
								24376	Gas	12
								24377	Gas	10
								24423	Solar	15
								24424	Oil	6.67
								24443	Wind	19
								24444	Wind	19
								24445	Gas
								24446	Gas
								24457	Wind	20.5
								24463	Wind	5
								24468	Gas
								24469	Gas
								24481	Wind	16.33
								24484	Wind	15.75
								24485	Wind
								24531	Wind	2
								24561	Oil	7
								24564	Oil	5.67
								24689	Oil	12
								24690	Oil	12
								24691	Oil	5.67
								24692	Oil	7
								24700	Wind	10
								24811	Wind	10
								24814	Wind	15
								24815	Other RETs	12
								24827	Wind	16
								24829	Coal	3
								24831	Coal	3
								24832	Coal	5
								24920	Wind
								24921	Oil	13.5
								24925	Oil	13.5
								25334	Gas	10
								25336	Gas	10
								25337	Gas	3
								25536	Wind	18.42
								25563	Other RETs	13
								25584	Other RETs	6
								25669	Other RETs	7
								25751	Grid
								25832	Solar
								26096	Wind	15.08
								26281	Wind	14
								26557	Wind	17.75
								26654	Wind	17.75
								26655	Wind	17.75
								26656	Wind	17.75
								26657	Wind	17.75
								26658	Wind	17.75
								26659	Wind	17.75
								26660	Wind	1.5
								26661	Wind	17.75
								26662	Wind	3.5
								26683	Gas	6.5
								26689	Oil	13
								26758	Oil	13.5
								26783	Grid	29
								26784	Grid	29
								26785	Grid	29
								26810	Wind
								26812	Wind
								26813	Wind
								26950	Grid	14
								26965	Wind	19
								26966	Wind
								26967	Wind
								26968	Wind
								26969	Wind
								26970	Wind
								26971	Wind
								26972	Wind	17
								27149	Wind	20
								27150	Wind	20
								27151	Wind	20
								27152	Wind	20
								27217	Gas	15
								27218	Gas	15
								27222	Oil	1
								27234	Wind
								27351	Grid	7
								27352	Grid	7
								27360	Oil	13
								27370	Wind	15
								27373	Gas	3
								27406	Other RETs
								27426	Wind	11.67
								27482	Gas
								27485	Gas
								27507	Wind	20
								27508	Wind	20
								27509	Wind	20
								27510	Wind	20
								27552	Grid	29
								27553	Grid	29
								27573	Grid	7
								27580	Other RETs	15
								27587	Wind	17
								27588	Wind	17
								27589	Wind	17
								27597	Gas	15
								27628	Wind
								27629	Wind
								27665	Other RETs
								27695	Grid	21
								27710	Grid	5.5
								27711	Grid	5.5
								27719	Wind
								27756	Solar	4
								27769	Grid	5.5
								27838	Grid	7
								27839	Grid	7
								27840	Grid
								27868	Other RETs	14
								27874	Grid	9.5
								27884	Oil
								27921	Wind
								27941	Gas	9
								27942	Gas	3
								28013	Gas	3
								28014	Oil	10
								28044	Wind	16
								28053	Solar	2
								28071	Solar	4.5
								28087	Gas
								28088	Wind
								28153	Solar
								28154	Solar	22
								28155	Solar
								28156	Wind
								28158	Wind	8
								28164	Oil	2
								28165	Oil	2
								28172	Wind	15
								28190	Gas	12
								28194	Gas	12
								28195	Gas	12
								28201	Other RETs
								28259	Grid	3
								28260	Gas
								28261	Gas
								28317	Grid	6.5
								28472	Gas	15
								28518	Wind	17
								28913	Wind	7
								28914	Wind	7
								28919	Gas	3
								28965	Oil
								29006	Solar	17
								29007	Solar
								29008	Solar
								29009	Solar
								29075	Solar	13
								29085	Other RETs
								29086	Other RETs
								29116	Gas
								29125	Gas
								29531	Solar
								29781	Solar
								29783	Solar
								29978	Grid
								29990	Grid
								30429	Other RETs	27.75
								30430	Other RETs	27
								30480	Wind	21
								30481	Wind	21
								30659	Wind
								30660	Wind	21
								30661	Wind
								31022	Other RETs
								31080	Other RETs
								31081	Other RETs
								31176	Grid	1.5
								31177	Grid	2
								31192	Gas	15
								31193	Gas	15
								31194	Gas	15
								31217	Gas	23
								31218	Gas	23
								31219	Gas	23
								31223	Other RETs
								31248	Solar
								31249	Solar
								31250	Other RETs
								31251	Other RETs
								31275	Oil
								31291	Gas	7
								31296	Other RETs
								31306	Gas	1
								31338	Wind
								31339	Wind	21
								31356	Wind	20
								31360	Other RETs
								31361	Other RETs
								31577	Wind	18
								31616	Wind	18
								31617	Wind	18
								31651	Other RETs	24
								31657	Wind	18
								31658	Wind	22
								31698	Wind	21
								31699	Wind	21
								31700	Wind	21
								31701	Wind	21
								31728	Oil
								31744	Gas	12
								31827	Gas
								31835	Other RETs	25
								31838	Other RETs	17.75
								31877	Solar
								31932	Wind	21
								31933	Wind
								31934	Wind
								31935	Wind
								32121	Solar
								32122	Solar
								32129	Grid	1.5
								32215	Grid	5
								32277	Wind
								32297	Grid	6
								32313	Solar
								32314	Solar
								32330	Grid	1.92
								32331	Other RETs	15
								32362	Other RETs	29
								32363	Other RETs	29
								32364	Other RETs	29
								32403	Gas	5
								32591	Solar
								32592	Solar
								32614	Oil
								32615	Oil
								32631	Grid
								32640	Oil	16
								32641	Oil	2
								32642	Oil	16
								32643	Oil	16
								32644	Gas	3
								32656	Oil	16.5
								32657	Oil	16.5
								32658	Oil	16.5
								32659	Oil	16.5
								32660	Oil	16.5
								32704	Wind	5
								32705	Wind	10
								32706	Wind	10
								32731	Grid	15
								32770	Wind	3
								32773	Other RETs	8
								32776	Oil	14
								32777	Oil	14
								32778	Oil	14
								32780	Gas	10
								32781	Gas	10
								32791	Other RETs	14
								32793	Oil
								32794	Oil
								32795	Oil
								32796	Oil
								32800	Wind	2.5
								32801	Solar	4.5
								32807	Other RETs
								32837	Oil
								32909	Wind
								32929	Gas	12
								32954	Wind	20
								32955	Wind	8
								32956	Wind	20
								32958	Wind	20
								32959	Wind	20
								32960	Wind	20
								32961	Wind	20
								32962	Wind	20
								33168	Wind	8.83
								33169	Wind	10.58
								33170	Wind	4.08
								33171	Wind	10.58
								33174	Wind	10.58
								33175	Wind	8.83
								33203	Other RETs	20
								33394	Grid	5
								33407	Wind
								33447	Other RETs
								33448	Other RETs
								33722	Other RETs	1
								33724	Oil	5
								33837	Wind	20
								33838	Wind	21.17
								33902	Gas	23
								33976	Wind	23
								33977	Wind	23
								33978	Wind	23
								33980	Wind	23
								33981	Wind	23
								33982	Wind	23
								33984	Wind	23
								33985	Wind	3
								34018	Other RETs
								34019	Other RETs
								34040	Wind	6.83
								34121	Wind	16
								34227	Oil	1
								34228	Oil	1
								34315	Gas	7
								34316	Gas
								34392	Other RETs
								34430	Oil	15
								34441	Wind	21.17
								34452	Solar	1
								34468	Wind
								34471	Oil	3
								34477	Wind	8
								34771	Other RETs
								34772	Other RETs
								34773	Other RETs
								34774	Other RETs
								34949	Oil	14
								34950	Oil
								34951	Oil	14
								35116	Solar	6
								35297	Gas
								35298	Solar	7
								35313	Oil
								35315	Oil
								35445	Gas	3
								35535	Coal
								35536	Coal
								35593	Oil	5
								35768	Other RETs
								35769	Other RETs
								35817	Solar	21.25
								35818	Solar	21.25
								35819	Solar	21.25
								35820	Solar	2.25
								35821	Solar	22
								35869	Gas	5
								36017	Wind	1
								36183	Grid	23
								36185	Grid	23
								36186	Grid	23
								36187	Grid
								36188	Grid	23
								36189	Grid	23
								36304	Wind
								36331	Wind
								36333	Wind
								36420	Oil	3
								36469	Other RETs	10
								36524	Oil	1
								36530	Other RETs	21
								36532	Grid	15
								36563	Solar	11
								36572	Wind
								36575	Grid
								36585	Wind	14
								36610	Gas	1
								36619	Gas	12
								36624	Solar	4
								36626	Wind
								36627	Wind
								36628	Solar
								36651	Solar
								36652	Wind
								36672	Wind
								36673	Grid
								36676	Gas	5.75
								36683	Wind	10
								36693	Solar	16
								36710	Wind	1.5
								36713	Grid	5
								36714	Grid	12
								36724	Other RETs
								36726	Other RETs
								36796	Wind	8
								36919	Wind	6
								36920	Wind	6
								36921	Wind	6
								36922	Wind	6
								36929	Wind
								36930	Wind
								36995	Wind	21.17
								36997	Wind	21.17
								36998	Wind	21.17
								37001	Wind	21.17
								37027	Other RETs	21
										*Empty cells indicate missing values in the raw data

## Sheet: Fig 5
Fig. 5A						Fig. 5B					Fig. 5C
Category	Deal Country (ISO3)	Deal Country	ECA Commitments (USD2020 million)	Share (per category)		Category	ECA Country	Recipient country category	ECA Commitments (USD2020 million)		Income Group Category	Period	ECA Commitments (USD2020 million)	Share (per period)
Fossil	AGO	Angola	2046.57	0.0076892		Fossil	China	Other region	23030.6		Low income	P2	5946.45	0.0387837
Fossil	ARE	United Arab Emirates	20817	0.0782116		Fossil	China	Same country	1523.55		Low income	P3	14868.7	0.224063
Fossil	ARG	Argentina	243.267	0.000913981		Fossil	China	Same region	2146.05		Low income	P4	133.081	0.00235545
Fossil	AUS	Australia	10355.6	0.0389073		Fossil	Germany	Other region	10718.2		Lower middle income	P1	20499	0.225416
Fossil	AZE	Azerbaijan	564.883	0.00212233		Fossil	Germany	Same region	920.889		Lower middle income	P2	29589.6	0.192988
Fossil	BEL	Belgium	87.1082	0.000327275		Fossil	Italy	Other region	18207.2		Lower middle income	P3	12691.5	0.191255
Fossil	BGD	Bangladesh	3596.62	0.0135129		Fossil	Italy	Same country	4687.28		Lower middle income	P4	9150.05	0.16195
Fossil	BGR	Bulgaria	629.549	0.00236528		Fossil	Italy	Same region	3864.28		Upper middle income	P1	22311.9	0.245352
Fossil	BHR	Bahrain	4385.39	0.0164764		Fossil	Japan	Other region	56758.6		Upper middle income	P2	56398.3	0.367839
Fossil	BHS	Bahamas	477.782	0.00179508		Fossil	Japan	Same country	2662.03		Upper middle income	P3	12293.9	0.185262
Fossil	BIH	Bosnia and Herzegovina	1493.4	0.00561088		Fossil	Japan	Same region	20699		Upper middle income	P4	7407.93	0.131116
Fossil	BLR	Belarus	117.385	0.000441029		Fossil	Korea	Other region	44829.8		High income	P1	48127.6	0.529232
Fossil	BMU	Bermuda	535.843	0.00201322		Fossil	Korea	Same country	509.855		High income	P2	61389.1	0.40039
Fossil	BRA	Brazil	11458.9	0.0430525		Fossil	Korea	Same region	12494.4		High income	P3	26505.3	0.39942
Fossil	CAN	Canada	701.707	0.00263639		Fossil	Norway	Other region	2343.5		High income	P4	39808	0.704578
Fossil	CHE	Switzerland	942.229	0.00354006		Fossil	Norway	Same country	2449.9
Fossil	CHL	Chile	1715.25	0.00644436		Fossil	Norway	Same region	4864.53
Fossil	CHN	China	1523.55	0.00572415		Fossil	Other countries	Other region	10116.7
Fossil	COL	Colombia	941.002	0.00353544		Fossil	Other countries	Same country	1584.37
Fossil	CRI	Costa Rica	20.7471	7.7949e-05		Fossil	Other countries	Same region	4286.15
Fossil	CYP	Cyprus	290.54	0.00109159		Fossil	Russian Federation	Same country	5609.77
Fossil	DNK	Denmark	179.339	0.000673794		Fossil	Russian Federation	Same region	421.524
Fossil	DOM	Dominican Republic	690.66	0.00259488		Fossil	Spain	Other region	5272.4
Fossil	EGY	Egypt	10509.5	0.0394852		Fossil	Spain	Same country	286.94
Fossil	ESP	Spain	439.189	0.00165008		Fossil	Spain	Same region	655.948
Fossil	FIN	Finland	40.3821	0.00015172		Fossil	United Kingdom	Other region	7458.03
Fossil	FRA	France	380.612	0.00143		Fossil	United Kingdom	Same country	382.052
Fossil	GBR	United Kingdom	4547.34	0.0170848		Fossil	United States	Other region	17209.5
Fossil	GHA	Ghana	2306.98	0.00866758		Fossil	United States	Same country	169.202
Fossil	GRC	Greece	3735.4	0.0140343		Renewables	China	Other region	6137.2
Fossil	HKG	Hong Kong	855.297	0.00321344		Renewables	China	Same region	519.659
Fossil	HRV	Croatia	71.6584	0.000269228		Renewables	Denmark	Other region	6506.71
Fossil	HUN	Hungary	438.92	0.00164907		Renewables	Denmark	Same country	41.1531
Fossil	IDN	Indonesia	22624.6	0.0850032		Renewables	Denmark	Same region	15515.6
Fossil	IND	India	5789.23	0.0217508		Renewables	France	Other region	538.097
Fossil	IRQ	Iraq	1438.06	0.00540295		Renewables	France	Same country	22.9193
Fossil	ISR	Israel	543.878	0.00204341		Renewables	France	Same region	1182.05
Fossil	ITA	Italy	4998.82	0.0187811		Renewables	Germany	Other region	4525.57
Fossil	JEY	Jersey	63.2786	0.000237745		Renewables	Germany	Same country	19.7877
Fossil	JOR	Jordan	2035.87	0.00764896		Renewables	Germany	Same region	3982.89
Fossil	JPN	Japan	2662.03	0.0100015		Renewables	Italy	Other region	556.317
Fossil	KAZ	Kazakhstan	231.903	0.000871286		Renewables	Italy	Same country	2409.67
Fossil	KEN	Kenya	84.6568	0.000318065		Renewables	Italy	Same region	96.6973
Fossil	KOR	Korea	509.855	0.00191558		Renewables	Japan	Other region	9145.39
Fossil	KWT	Kuwait	11335.9	0.0425901		Renewables	Japan	Same region	4066.41
Fossil	LBR	Liberia	127.766	0.000480029		Renewables	Korea	Other region	1013.7
Fossil	LUX	Luxembourg	2976.82	0.0111842		Renewables	Korea	Same country	67.9514
Fossil	MAR	Morocco	1522.37	0.0057197		Renewables	Korea	Same region	1007.12
Fossil	MCO	Monaco	894.309	0.00336001		Renewables	Norway	Other region	305.751
Fossil	MEX	Mexico	7338.48	0.0275715		Renewables	Norway	Same region	1973.89
Fossil	MHL	Marshall Islands	362.15	0.00136064		Renewables	Other countries	Other region	3858.69
Fossil	MNG	Mongolia	238.911	0.000897615		Renewables	Other countries	Same country	841.743
Fossil	MOZ	Mozambique	19659.5	0.0738627		Renewables	Other countries	Same region	3164.57
Fossil	MYS	Malaysia	4026.31	0.0151273		Renewables	Spain	Other region	1556.48
Fossil	NGA	Nigeria	5140.39	0.019313		Renewables	Spain	Same country	1030.77
Fossil	NLD	Netherlands	703.388	0.0026427		Renewables	Spain	Same region	769.549
Fossil	NOR	Norway	4309.24	0.0161903		Renewables	Sweden	Other region	1962.59
Fossil	OMN	Oman	5150.68	0.0193517		Renewables	Sweden	Same region	1479.6
Fossil	PAK	Pakistan	3241.46	0.0121785
Fossil	PER	Peru	1848.48	0.00694494
Fossil	PHL	Philippines	289.711	0.00108847
Fossil	RUS	Russian Federation	18812.3	0.0706798
Fossil	RWA	Rwanda	31.6757	0.000119009
Fossil	SAU	Saudi Arabia	10029.3	0.0376811
Fossil	SEN	Senegal	30.9525	0.000116292
Fossil	SGP	Singapore	2164.12	0.00813084
Fossil	SLV	El Salvador	143.752	0.00054009
Fossil	SRB	Serbia	664.999	0.00249847
Fossil	SVK	Slovak Republic	603.424	0.00226713
Fossil	THA	Thailand	744.318	0.00279648
Fossil	TKM	Turkmenistan	1609.37	0.00604656
Fossil	TUN	Tunisia	201.061	0.000755408
Fossil	TUR	Turkey	4554.46	0.0171116
Fossil	USA	United States	15868.4	0.0596192
Fossil	UZB	Uzbekistan	1788.17	0.00671834
Fossil	VNM	Vietnam	10150.1	0.038135
Fossil	ZAF	South Africa	984.656	0.00369946
Fossil	ZMB	Zambia	398.562	0.00149744
Fossil	ZWE	Zimbabwe	94.9998	0.000356924
Renewables	AGO	Angola	3611.69	0.0486105
Renewables	ARE	United Arab Emirates	821.621	0.0110584
Renewables	ARG	Argentina	1300.6	0.017505
Renewables	AUS	Australia	2217.18	0.0298415
Renewables	BEL	Belgium	1596.47	0.0214873
Renewables	BEN	Benin	27.291	0.000367315
Renewables	BIH	Bosnia and Herzegovina	546.873	0.00736048
Renewables	BOL	Bolivia	128.186	0.00172528
Renewables	BRA	Brazil	854.037	0.0114947
Renewables	CAN	Canada	947.93	0.0127584
Renewables	CHL	Chile	490.259	0.0065985
Renewables	CHN	China	108.549	0.00146098
Renewables	CIV	Cote D'Ivoire (Ivory Coast)	290.54	0.00391045
Renewables	COD	Congo, Democratic Republic of the	89.4502	0.00120393
Renewables	COL	Colombia	44.6697	0.00060122
Renewables	CRI	Costa Rica	111.098	0.0014953
Renewables	CUB	Cuba	75.9252	0.00102189
Renewables	DEU	Germany	4379.88	0.0589498
Renewables	DNK	Denmark	41.1531	0.000553888
Renewables	DOM	Dominican Republic	48.0161	0.00064626
Renewables	EGY	Egypt	1100.23	0.0148083
Renewables	ESP	Spain	2154.65	0.029
Renewables	ETH	Ethiopia	363.172	0.00488801
Renewables	FIN	Finland	582.743	0.00784326
Renewables	FRA	France	2312.96	0.0311306
Renewables	GBR	United Kingdom	10838.6	0.145879
Renewables	GHA	Ghana	10	0.000134592
Renewables	GIN	Guinea	2527	0.0340114
Renewables	HND	Honduras	29.7287	0.000400125
Renewables	HRV	Croatia	52.6945	0.000709227
Renewables	IDN	Indonesia	2026.57	0.0272761
Renewables	IND	India	830.199	0.0111738
Renewables	IRL	Ireland	499.106	0.00671758
Renewables	ISL	Iceland	74.2527	0.000999384
Renewables	ITA	Italy	3497.8	0.0470776
Renewables	JOR	Jordan	241.733	0.00325353
Renewables	JPN	Japan	72.3893	0.000974303
Renewables	KEN	Kenya	321.034	0.00432086
Renewables	KHM	Cambodia	5.94287	7.99864e-05
Renewables	KOR	Korea	67.9514	0.000914573
Renewables	LAO	Laos	162.05	0.00218107
Renewables	LKA	Sri Lanka	195.513	0.00263145
Renewables	LSO	Lesotho	120.39	0.00162036
Renewables	LTU	Lithuania	212.279	0.00285711
Renewables	MAR	Morocco	101.542	0.00136667
Renewables	MEX	Mexico	1910.79	0.0257177
Renewables	MNG	Mongolia	49.6253	0.000667917
Renewables	MYS	Malaysia	166.18	0.00223666
Renewables	NGA	Nigeria	1012.34	0.0136252
Renewables	NLD	Netherlands	2644.45	0.0355922
Renewables	NOR	Norway	357.041	0.00480549
Renewables	NPL	Nepal	1208.21	0.0162616
Renewables	OMN	Oman	115.687	0.00155706
Renewables	PER	Peru	79.7743	0.0010737
Renewables	PHL	Philippines	190.946	0.00256998
Renewables	POL	Poland	1564.48	0.0210566
Renewables	QAT	Qatar	175	0.00235536
Renewables	RUS	Russian Federation	286.475	0.00385572
Renewables	RWA	Rwanda	214	0.00288027
Renewables	SAU	Saudi Arabia	626.605	0.00843361
Renewables	SEN	Senegal	598.958	0.00806151
Renewables	SLB	Solomon Islands	31.9898	0.000430558
Renewables	SRB	Serbia	115.532	0.00155497
Renewables	SWE	Sweden	1524.02	0.0205121
Renewables	TGO	Togo	38.2052	0.000514212
Renewables	TUR	Turkey	3310.09	0.0445513
Renewables	TWN	Taiwan	7895.96	0.106273
Renewables	UGA	Uganda	74.2751	0.000999685
Renewables	UKR	Ukraine	509.457	0.0068569
Renewables	URY	Uruguay	892.588	0.0120135
Renewables	USA	United States	390.392	0.00525437
Renewables	VNM	Vietnam	1431.12	0.0192618
Renewables	ZAF	South Africa	729.077	0.0098128
Renewables	ZWE	Zimbabwe	23.2837	0.000313381
